# Supplementary material for: rac-3-[(3-Chloro­anilino)(4-chloro­phenyl)meth­yl]thian-4-one
Source: Acta Crystallogr Sect E Struct Rep Online. 2012 Feb 10;68(Pt 3):o646. doi: 10.1107/S1600536812004680 (PMC3295438; doi:10.1107/S1600536812004680)
Supplement: Supplementary file 2 [file e-68-0o646-Isup2.hkl]

# 
# h,k,l, Fc-squared, Fo-squared, sigma(Fo-squared) and status flag 
# 
data_I
_shelx_title ' mn20' 
_shelx_refln_list_code          4 
_shelx_F_calc_maximum      164.10 
_exptl_crystal_F_000       760.00 
_reflns_d_resolution_high  0.8275 
 
loop_ 
 _symmetry_equiv_pos_as_xyz 
 'x, y, z' 
 '-x, y+1/2, -z+1/2' 
 '-x, -y, -z' 
 'x, -y-1/2, z-1/2' 
 
_cell_length_a    11.2611 
_cell_length_b     8.6686 
_cell_length_c    18.0976 
_cell_angle_alpha  90.000 
_cell_angle_beta  105.266 
_cell_angle_gamma  90.000 
 
_shelx_F_squared_multiplier     1.000 
 
loop_ 
 _refln_index_h 
 _refln_index_k 
 _refln_index_l 
 _refln_F_squared_calc 
 _refln_F_squared_meas 
 _refln_F_squared_sigma 
 _refln_observed_status 
   1   0   0      117.79       43.00    112.96 o 
   2   0   0    14173.98    16062.98    293.98 o 
   3   0   0     1627.05     1722.01     95.75 o 
   4   0   0      322.05      260.09     53.63 o 
   5   0   0      754.80      794.83     59.48 o 
   6   0   0      548.45      473.27     53.87 o 
   7   0   0     5052.94     4854.59    103.56 o 
   8   0   0     1917.78     1902.94     70.23 o 
   9   0   0      765.07      756.82     58.10 o 
  10   0   0      322.19      362.95     52.16 o 
  11   0   0      356.66      337.72     60.39 o 
  12   0   0     1064.89     1041.46     71.64 o 
  13   0   0      559.68      467.92     61.97 o 
   1   1   0     1058.26     1032.83    105.65 o 
   2   1   0     1069.30     1218.40    101.42 o 
   3   1   0     2795.88     2796.04    111.82 o 
   4   1   0      388.49      375.81     55.45 o 
   5   1   0     1665.55     1614.86     74.37 o 
   6   1   0        6.23        5.38     44.65 o 
   7   1   0     1153.18     1183.12     64.74 o 
   8   1   0     1764.41     1745.41     70.70 o 
   9   1   0      271.56      245.69     49.40 o 
  10   1   0       11.60       20.00     49.29 o 
  11   1   0      245.07      227.51     53.78 o 
  12   1   0       54.50       33.60     60.09 o 
  13   1   0       59.25       58.83     66.38 o 
   0   2   0     1805.54     1969.73     97.16 o 
   1   2   0     7975.92     8439.67    162.95 o 
   2   2   0      877.39      874.46     69.26 o 
   3   2   0        0.24       10.49     47.46 o 
   4   2   0     5160.93     5237.86    121.83 o 
   5   2   0      919.02     1112.16     68.11 o 
   6   2   0     1063.02     1073.57     64.82 o 
   7   2   0        0.08        5.17     49.23 o 
   8   2   0        1.02       -4.02     37.95 o 
   9   2   0      500.02      545.37     56.04 o 
  10   2   0       38.13       29.84     50.70 o 
  11   2   0      267.54      282.73     57.54 o 
  12   2   0       27.17       17.27     51.96 o 
   1   3   0      725.43      685.65     54.37 o 
   2   3   0       33.98       40.65     46.38 o 
   3   3   0     1802.93     1830.03     75.66 o 
   4   3   0      447.96      493.68     57.83 o 
   5   3   0       61.77       65.65     40.06 o 
   6   3   0      390.78      381.80     37.80 o 
   7   3   0        0.47       -1.97     44.56 o 
   8   3   0      220.41      213.65     40.33 o 
   9   3   0      289.75      280.53     45.03 o 
  10   3   0      295.18      247.31     43.56 o 
  11   3   0        3.17       -5.40     49.20 o 
  12   3   0      401.18      380.83     55.95 o 
   0   4   0      982.80      899.30     51.46 o 
   1   4   0     1723.65     1582.28     63.30 o 
   2   4   0     1343.86     1397.68     60.62 o 
   3   4   0      568.87      517.53     50.20 o 
   4   4   0      160.98      111.38     44.29 o 
   5   4   0       24.44       23.73     39.80 o 
   6   4   0      185.80      191.39     42.32 o 
   7   4   0      455.71      454.26     40.15 o 
   8   4   0       65.08       76.84     28.81 o 
   9   4   0      413.85      454.88     43.79 o 
  10   4   0      218.91      232.27     48.20 o 
  11   4   0       44.60       25.14     46.29 o 
  12   4   0       30.40       57.30     53.52 o 
   1   5   0      524.90      486.69     49.67 o 
   2   5   0     2879.17     2897.26     73.63 o 
   3   5   0       56.27       50.78     43.00 o 
   4   5   0     1817.30     1786.24     65.03 o 
   5   5   0      623.98      618.33     45.23 o 
   6   5   0       70.60       86.26     49.05 o 
   7   5   0      257.38      276.77     35.69 o 
   8   5   0      240.59      250.75     41.68 o 
   9   5   0       26.50       24.06     40.21 o 
  10   5   0       13.73       -1.15     48.29 o 
  11   5   0      100.68       87.00     58.92 o 
   0   6   0       75.76       74.90     37.92 o 
   1   6   0       34.20       18.53     36.80 o 
   2   6   0      137.44      142.60     44.97 o 
   3   6   0      972.35      986.07     50.61 o 
   4   6   0      584.52      559.94     44.00 o 
   5   6   0     1510.86     1495.81     58.45 o 
   6   6   0      539.37      544.46     51.22 o 
   7   6   0       14.40       10.25     43.29 o 
   8   6   0        3.49       -1.79     45.38 o 
   9   6   0       11.28       27.35     36.95 o 
  10   6   0      275.71      270.60     53.28 o 
   1   7   0       99.24       98.87     37.27 o 
   2   7   0        4.21       13.98     34.72 o 
   3   7   0     1009.26      999.73     46.26 o 
   4   7   0      124.30      118.69     40.65 o 
   5   7   0      248.06      252.71     50.14 o 
   6   7   0       38.51       45.85     46.79 o 
   7   7   0       12.84       18.77     52.96 o 
   8   7   0       79.04       66.56     38.10 o 
   9   7   0      114.54       61.50     45.41 o 
   0   8   0       16.64       14.74     39.27 o 
   1   8   0        2.69       -2.00     32.57 o 
   2   8   0       78.27       97.22     37.48 o 
   3   8   0       97.37      115.75     39.89 o 
   4   8   0     2052.60     2007.50     64.35 o 
   5   8   0        0.11        4.79     42.12 o 
   6   8   0        2.85        9.34     51.22 o 
   7   8   0      213.95      175.79     59.27 o 
   8   8   0      342.91      292.54     51.58 o 
   1   9   0      970.23      992.50     46.58 o 
   2   9   0      612.74      647.79     50.46 o 
   3   9   0        0.12       -0.91     45.88 o 
   4   9   0        4.70       19.97     45.26 o 
   5   9   0       90.31       51.11     48.99 o 
   6   9   0       52.72       31.96     53.19 o 
   0  10   0      339.84      351.87     48.43 o 
   1  10   0       23.33        7.20     47.73 o 
   2  10   0        3.97       13.57     50.99 o 
   3  10   0        1.25       14.19     50.05 o 
 -13   1   1      743.10      783.46     70.67 o 
 -12   1   1      215.40      225.46     58.30 o 
 -11   1   1      173.36      211.33     50.72 o 
 -10   1   1       49.91       57.30     45.26 o 
  -9   1   1      727.04      700.46     57.36 o 
  -8   1   1     1689.16     1636.24     67.97 o 
  -7   1   1     1380.73     1352.42     64.15 o 
  -6   1   1     3955.63     3843.47     92.23 o 
  -5   1   1     1762.26     1793.70     78.48 o 
  -4   1   1      146.90      125.53     54.31 o 
  -3   1   1     9455.04     9830.10    179.61 o 
  -2   1   1     3049.65     3222.46    124.27 o 
  -1   1   1      679.14      690.38     79.22 o 
   0   1   1       12.16       22.94     86.85 o 
   1   1   1      122.62      105.00     83.65 o 
   2   1   1      154.33      176.38     50.05 o 
   3   1   1      756.09      677.93     77.19 o 
   4   1   1     2258.55     2137.32     97.95 o 
   5   1   1      758.88      767.72     60.42 o 
   6   1   1      149.02      148.33     50.14 o 
   7   1   1      417.14      408.15     53.57 o 
   8   1   1       22.97       27.99     43.29 o 
   9   1   1     1343.13     1303.58     67.47 o 
  10   1   1      320.12      334.69     54.28 o 
  11   1   1       28.30       36.60     53.78 o 
  12   1   1       25.60       14.95     60.09 o 
 -13   2   1      216.58      179.05     59.15 o 
 -12   2   1        8.10        6.14     56.07 o 
 -11   2   1       32.63       26.17     51.40 o 
 -10   2   1       21.63       10.16     42.77 o 
  -9   2   1      543.13      520.67     54.25 o 
  -8   2   1        1.31        0.29     38.57 o 
  -7   2   1      407.36      411.20     48.46 o 
  -6   2   1      163.55      163.48     45.06 o 
  -5   2   1     2934.83     3127.30     89.64 o 
  -4   2   1     1380.03     1499.93     69.17 o 
  -3   2   1     2307.94     2313.41     86.38 o 
  -2   2   1     9614.98    10100.11    157.73 o 
  -1   2   1      361.49      364.56     60.68 o 
   0   2   1    15983.12    17101.10    221.08 o 
   1   2   1     4232.96     4493.52    126.65 o 
   2   2   1     3120.33     3267.75    117.96 o 
   3   2   1     7707.48     7668.52    117.13 o 
   4   2   1      361.64      363.36     38.51 o 
   5   2   1      110.00      128.44     48.82 o 
   6   2   1       42.42       51.55     40.59 o 
   7   2   1      829.08      826.02     56.83 o 
   8   2   1     1236.24     1227.68     63.35 o 
   9   2   1      450.88      455.64     51.72 o 
  10   2   1      824.79      887.53     54.28 o 
  11   2   1      137.92      124.24     47.67 o 
  12   2   1      715.14      733.71     57.72 o 
 -12   3   1       74.97       78.98     50.17 o 
 -11   3   1        2.21        4.17     42.03 o 
 -10   3   1      106.50       74.13     35.16 o 
  -9   3   1      257.75      252.42     45.38 o 
  -8   3   1      340.44      337.07     50.26 o 
  -7   3   1      147.14      167.21     52.40 o 
  -6   3   1       73.65       50.61     48.64 o 
  -5   3   1      268.04      357.87     51.72 o 
  -4   3   1     1659.23     1657.86     64.59 o 
  -3   3   1      813.02      906.15     61.68 o 
  -2   3   1      529.34      493.09     50.02 o 
  -1   3   1       88.15       84.59     43.38 o 
   0   3   1      932.50      973.06     58.07 o 
   1   3   1     1572.67     1475.87     66.79 o 
   2   3   1     1808.53     1674.13     71.26 o 
   3   3   1     1124.35     1018.64     70.58 o 
   4   3   1     1639.38     1758.40     66.91 o 
   5   3   1     3572.32     3485.13     75.81 o 
   6   3   1       55.00       52.63     43.88 o 
   7   3   1      545.65      492.53     50.70 o 
   8   3   1       43.12       60.04     33.16 o 
   9   3   1      532.30      472.94     39.12 o 
  10   3   1       22.64       33.92     37.63 o 
  11   3   1       18.12       21.50     43.68 o 
  12   3   1      137.34      150.35     55.16 o 
 -12   4   1       32.26       15.77     49.52 o 
 -11   4   1      648.23      710.65     61.59 o 
 -10   4   1      365.91      353.22     44.29 o 
  -9   4   1      410.75      487.39     44.44 o 
  -8   4   1      113.50      117.96     38.07 o 
  -7   4   1       67.19       72.02     35.72 o 
  -6   4   1      122.74      113.79     49.32 o 
  -5   4   1       27.83       31.13     42.53 o 
  -4   4   1     3570.02     3677.96     81.33 o 
  -3   4   1      951.45      896.01     60.59 o 
  -2   4   1      813.21      748.45     48.82 o 
  -1   4   1      245.81      186.45     41.18 o 
   0   4   1      175.44      187.83     38.77 o 
   1   4   1     3877.73     3848.05     85.59 o 
   2   4   1       22.92       30.22     36.98 o 
   3   4   1      380.83      369.29     47.11 o 
   4   4   1     4027.80     4165.65     98.48 o 
   5   4   1      305.28      283.17     42.56 o 
   6   4   1     2616.87     2599.57     59.01 o 
   7   4   1       95.71       94.37     35.86 o 
   8   4   1     1993.65     1930.34     54.51 o 
   9   4   1       47.60       44.91     36.71 o 
  10   4   1        4.23       -9.49     37.45 o 
  11   4   1       68.85       61.12     48.73 o 
 -11   5   1      106.12       45.17     49.61 o 
 -10   5   1      508.36      536.62     51.28 o 
  -9   5   1      142.65      150.88     36.04 o 
  -8   5   1      305.79      328.55     43.97 o 
  -7   5   1       96.14      103.98     47.79 o 
  -6   5   1      470.24      477.50     43.38 o 
  -5   5   1     1605.57     1600.52     56.01 o 
  -4   5   1      104.29      108.65     35.42 o 
  -3   5   1     4605.14     4737.22     83.06 o 
  -2   5   1      368.85      365.91     47.67 o 
  -1   5   1     1297.10     1218.31     56.48 o 
   0   5   1     4212.73     4047.95     81.51 o 
   1   5   1     1156.77     1157.10     54.19 o 
   2   5   1      696.15      774.21     53.46 o 
   3   5   1        3.40        7.58     36.66 o 
   4   5   1      996.49     1041.67     55.60 o 
   5   5   1      966.50      954.26     59.18 o 
   6   5   1      250.45      252.71     40.42 o 
   7   5   1      455.47      490.83     37.63 o 
   8   5   1      294.00      288.20     40.77 o 
   9   5   1      987.51     1052.24     54.40 o 
  10   5   1        0.37       10.46     45.47 o 
  11   5   1       44.43       26.67     50.61 o 
 -10   6   1      161.39      156.76     40.42 o 
  -9   6   1      183.10      141.69     50.75 o 
  -8   6   1        8.42       20.62     35.16 o 
  -7   6   1     1182.50     1126.41     66.53 o 
  -6   6   1       44.50       41.24     44.12 o 
  -5   6   1      937.97      884.85     51.34 o 
  -4   6   1      158.60      162.84     40.30 o 
  -3   6   1      156.61      152.70     37.65 o 
  -2   6   1       59.30       54.46     40.42 o 
  -1   6   1      122.44      105.27     39.30 o 
   0   6   1      150.76      185.22     41.88 o 
   1   6   1      527.61      544.32     47.46 o 
   2   6   1     1151.56     1115.66     49.40 o 
   3   6   1       82.71       89.00     38.27 o 
   4   6   1     2628.19     2667.39     75.02 o 
   5   6   1      737.72      724.04     58.19 o 
   6   6   1       20.19       40.56     43.18 o 
   7   6   1      169.96      178.90     36.42 o 
   8   6   1        0.09      -17.33     41.50 o 
   9   6   1       87.37      115.96     44.65 o 
  10   6   1        2.12      -27.20     56.10 o 
  -9   7   1       70.14       53.96     46.23 o 
  -8   7   1       45.91       56.39     39.30 o 
  -7   7   1       15.25       13.28     43.44 o 
  -6   7   1       42.30       46.47     41.41 o 
  -5   7   1      135.92      142.54     46.35 o 
  -4   7   1      357.70      371.61     44.12 o 
  -3   7   1      239.30      263.08     39.09 o 
  -2   7   1      418.76      419.22     43.91 o 
  -1   7   1        5.21       16.01     34.28 o 
   0   7   1       40.78       43.18     37.01 o 
   1   7   1     1823.12     1817.55     55.78 o 
   2   7   1      162.88      156.35     38.77 o 
   3   7   1      145.23      143.01     38.83 o 
   4   7   1     1135.63     1152.19     56.98 o 
   5   7   1      975.97      993.62     56.16 o 
   6   7   1       23.84       22.23     46.38 o 
   7   7   1      182.56      180.81     36.80 o 
   8   7   1       21.59       17.62     39.68 o 
   9   7   1      208.65      190.62     39.53 o 
  -8   8   1      177.68      133.14     39.04 o 
  -7   8   1      394.09      374.61     48.11 o 
  -6   8   1      148.60      135.87     48.85 o 
  -5   8   1      132.82      140.31     47.49 o 
  -4   8   1      204.91      210.07     44.62 o 
  -3   8   1      313.71      340.89     46.41 o 
  -2   8   1        8.05        8.84     38.36 o 
  -1   8   1      337.09      341.33     38.62 o 
   0   8   1      135.92      136.26     34.25 o 
   1   8   1       43.59       41.88     36.66 o 
   2   8   1       60.89       59.83     43.65 o 
   3   8   1      146.53      141.60     43.88 o 
   4   8   1       16.50        0.85     44.35 o 
   5   8   1       34.48       30.05     44.73 o 
   6   8   1        0.25       -0.68     48.17 o 
   7   8   1       34.06       23.03     45.17 o 
   8   8   1      127.78      117.81     54.31 o 
  -6   9   1       17.46       25.20     50.05 o 
  -5   9   1       12.18       18.06     44.85 o 
  -4   9   1        0.25        1.35     46.67 o 
  -3   9   1      109.77       80.83     45.14 o 
  -2   9   1       79.28       84.65     46.85 o 
  -1   9   1        0.04       -3.50     45.85 o 
   0   9   1       17.84        1.44     42.91 o 
   1   9   1       10.69        8.43     41.00 o 
   2   9   1      209.96      248.84     47.20 o 
   3   9   1       17.24        8.25     49.61 o 
   4   9   1      271.98      255.21     50.26 o 
   5   9   1       73.83       49.43     48.11 o 
   6   9   1       32.79       34.69     42.59 o 
  -4  10   1       98.12       80.24     58.80 o 
  -3  10   1        2.83       15.19     56.04 o 
  -2  10   1       34.45       23.61     51.66 o 
  -1  10   1       17.60       24.88     48.46 o 
   0  10   1        1.69        8.66     55.45 o 
   1  10   1       37.46       15.33     46.61 o 
   2  10   1      864.33      929.17     61.36 o 
   3  10   1      106.71      100.89     56.13 o 
 -13   0   2      530.55      525.14     66.32 o 
 -12   0   2      891.52      951.06     66.56 o 
 -11   0   2      417.13      423.10     54.07 o 
 -10   0   2       25.95       52.16     45.44 o 
  -9   0   2      604.00      586.88     51.81 o 
  -8   0   2      247.89      221.43     46.29 o 
  -7   0   2      686.79      628.76     52.66 o 
  -6   0   2     5598.73     5507.26    106.56 o 
  -5   0   2     4545.26     4424.38    102.95 o 
  -4   0   2      269.17      214.47     52.43 o 
  -3   0   2    26929.76    29371.70    287.14 o 
  -2   0   2     1552.90     1534.58    100.01 o 
  -1   0   2     2039.65     1292.77    114.76 o 
   0   0   2      794.28      846.49     98.13 o 
   1   0   2     1891.68     1878.76    118.07 o 
   2   0   2      562.51      529.54     78.13 o 
   3   0   2       56.57       43.53     51.72 o 
   4   0   2     1103.21     1046.66     69.93 o 
   5   0   2     1138.26     1125.38     64.97 o 
   6   0   2     3033.49     2991.10     91.14 o 
   7   0   2        1.37       -5.14     43.53 o 
   8   0   2      666.22      658.48     56.72 o 
   9   0   2     1752.11     1774.52     70.20 o 
  10   0   2     2888.09     2829.38     89.85 o 
  11   0   2      562.80      568.75     62.53 o 
  12   0   2      923.06      838.86     75.54 o 
 -13   1   2       84.12      106.94     60.65 o 
 -12   1   2        5.19        4.67     56.60 o 
 -11   1   2      202.83      215.47     51.90 o 
 -10   1   2       99.47       91.93     45.58 o 
  -9   1   2     1729.67     1699.62     67.55 o 
  -8   1   2      318.35      292.57     47.08 o 
  -7   1   2       84.46       72.40     45.82 o 
  -6   1   2     1571.99     1477.07     67.35 o 
  -5   1   2     2032.56     2058.19     74.28 o 
  -4   1   2     5092.85     4901.02    115.64 o 
  -3   1   2       22.73       19.03     43.24 o 
  -2   1   2    12006.84    13086.84    199.17 o 
  -1   1   2      520.58      514.92     69.85 o 
   0   1   2     2102.59     2206.90    114.78 o 
   1   1   2     2732.78     2868.68    137.14 o 
   2   1   2     1046.86     1031.65     92.37 o 
   3   1   2     7027.35     7083.52    160.78 o 
   4   1   2      552.46      498.53     59.77 o 
   5   1   2     1216.72     1214.84     72.64 o 
   6   1   2      858.50      834.36     57.16 o 
   7   1   2        0.52        2.50     46.64 o 
   8   1   2       78.23       64.76     46.41 o 
   9   1   2       40.64       45.67     48.05 o 
  10   1   2      240.11      255.74     54.37 o 
  11   1   2       58.58       67.23     56.57 o 
  12   1   2        0.06        3.26     63.77 o 
 -13   2   2        0.53      -18.53     69.17 o 
 -12   2   2       28.21       24.88     52.11 o 
 -11   2   2      322.10      329.37     53.54 o 
 -10   2   2      508.44      496.62     51.52 o 
  -9   2   2     1466.27     1420.59     63.82 o 
  -8   2   2      749.08      733.62     58.19 o 
  -7   2   2      632.81      650.55     57.45 o 
  -6   2   2       19.27       23.94     46.76 o 
  -5   2   2      240.50      232.89     49.14 o 
  -4   2   2     1764.31     1690.87     76.01 o 
  -3   2   2     4788.88     4673.36    102.83 o 
  -2   2   2      365.57      382.04     47.29 o 
  -1   2   2    17436.91    18873.07    213.91 o 
   0   2   2      684.00      789.98     66.47 o 
   1   2   2     4850.99     5113.35    128.30 o 
   2   2   2     1323.83     1275.00     76.01 o 
   3   2   2        0.59       10.05     35.01 o 
   4   2   2     1351.30     1368.69     60.54 o 
   5   2   2      169.43      155.99     39.74 o 
   6   2   2     1134.23     1195.72     51.81 o 
   7   2   2      676.14      680.69     45.70 o 
   8   2   2       53.47       52.96     37.04 o 
   9   2   2     1216.95     1209.94     57.10 o 
  10   2   2      673.13      699.96     52.05 o 
  11   2   2       29.67       17.98     47.79 o 
  12   2   2        1.53        3.29     54.51 o 
 -12   3   2      114.61       95.58     52.40 o 
 -11   3   2      147.66      138.58     42.53 o 
 -10   3   2     1128.86     1214.49     59.24 o 
  -9   3   2      213.63      235.71     37.30 o 
  -8   3   2      117.50      116.96     47.49 o 
  -7   3   2     1286.28     1306.92     64.27 o 
  -6   3   2       20.71       15.68     36.45 o 
  -5   3   2     1008.06     1013.74     56.16 o 
  -4   3   2     4065.62     4403.50     91.05 o 
  -3   3   2     8817.16     8520.77    124.39 o 
  -2   3   2      926.01      810.28     57.42 o 
  -1   3   2     1728.48     1647.34     65.15 o 
   0   3   2     6723.06     6667.59    117.87 o 
   1   3   2     1976.86     1814.67     72.20 o 
   2   3   2      151.68      139.34     46.97 o 
   3   3   2      274.70      244.73     51.78 o 
   4   3   2      103.28       73.05     39.04 o 
   5   3   2      417.00      460.40     41.97 o 
   6   3   2      624.37      628.29     44.29 o 
   7   3   2     3536.82     3537.77     72.72 o 
   8   3   2      294.89      317.80     41.83 o 
   9   3   2     2002.99     2011.46     57.74 o 
  10   3   2      219.30      241.93     40.00 o 
  11   3   2       15.21        9.16     49.67 o 
  12   3   2      386.30      401.19     62.47 o 
 -12   4   2       18.53       10.87     44.65 o 
 -11   4   2       29.76       19.36     43.56 o 
 -10   4   2       17.83       13.22     36.92 o 
  -9   4   2      126.34      174.38     40.06 o 
  -8   4   2        0.02        3.44     47.82 o 
  -7   4   2      796.66      785.96     54.07 o 
  -6   4   2      147.64      151.26     38.54 o 
  -5   4   2       50.19       43.26     37.30 o 
  -4   4   2     2052.94     2033.38     62.71 o 
  -3   4   2      820.89      748.01     55.45 o 
  -2   4   2      144.78      161.46     40.97 o 
  -1   4   2     1980.60     1909.81     63.33 o 
   0   4   2        0.67        0.68     32.96 o 
   1   4   2        0.43        3.73     39.15 o 
   2   4   2      342.35      319.21     47.44 o 
   3   4   2      186.43      203.08     45.17 o 
   4   4   2        9.81       11.72     40.77 o 
   5   4   2      184.37      177.93     41.18 o 
   6   4   2       57.27       58.66     34.48 o 
   7   4   2        8.74        8.49     30.78 o 
   8   4   2      159.59      111.20     37.21 o 
   9   4   2       54.57       69.02     42.97 o 
  10   4   2       24.61       19.71     42.85 o 
  11   4   2       15.35       28.99     45.29 o 
 -11   5   2       34.81       21.79     49.02 o 
 -10   5   2       76.53       70.32     51.55 o 
  -9   5   2        5.02       -2.06     42.00 o 
  -8   5   2      686.52      663.71     60.83 o 
  -7   5   2       25.19       38.07     37.07 o 
  -6   5   2       18.76       35.60     32.90 o 
  -5   5   2      301.13      295.01     37.95 o 
  -4   5   2      904.83      909.61     50.81 o 
  -3   5   2       19.80       11.48     33.07 o 
  -2   5   2      607.74      649.44     46.29 o 
  -1   5   2     3347.06     3447.21     77.63 o 
   0   5   2      353.64      385.03     48.49 o 
   1   5   2        0.74        2.20     40.03 o 
   2   5   2      349.18      344.24     43.59 o 
   3   5   2      455.43      476.29     46.44 o 
   4   5   2      316.41      304.29     48.90 o 
   5   5   2        7.74       13.10     44.38 o 
   6   5   2       22.90       32.63     31.34 o 
   7   5   2       51.83       70.05     36.63 o 
   8   5   2      130.81      127.03     39.45 o 
   9   5   2       58.64       39.92     33.81 o 
  10   5   2        0.76       14.89     56.83 o 
  11   5   2       22.23       23.26     52.31 o 
 -10   6   2       27.11       14.22     43.88 o 
  -9   6   2      585.26      635.08     42.27 o 
  -8   6   2      858.15      805.67     64.91 o 
  -7   6   2       32.55       35.92     51.28 o 
  -6   6   2       22.71       26.76     40.80 o 
  -5   6   2        5.84        9.58     35.13 o 
  -4   6   2      112.85       85.30     38.92 o 
  -3   6   2      138.91      127.03     42.00 o 
  -2   6   2      331.13      312.84     45.17 o 
  -1   6   2     1251.43     1230.82     51.55 o 
   0   6   2      155.95      156.02     45.70 o 
   1   6   2     1377.19     1408.29     56.04 o 
   2   6   2       70.90       53.10     35.63 o 
   3   6   2      452.67      474.24     49.23 o 
   4   6   2     1358.69     1327.01     59.13 o 
   5   6   2       79.85      109.09     44.59 o 
   6   6   2      105.12      137.67     34.48 o 
   7   6   2        0.88       -0.41     39.53 o 
   8   6   2      918.42      875.78     46.23 o 
   9   6   2      113.96      111.23     48.38 o 
  10   6   2       53.76       52.75     54.93 o 
  -9   7   2      174.30      221.05     39.09 o 
  -8   7   2      139.54      130.09     46.05 o 
  -7   7   2        6.20        2.73     37.60 o 
  -6   7   2      172.03      162.60     40.39 o 
  -5   7   2      565.10      607.38     48.58 o 
  -4   7   2       49.90       62.30     38.30 o 
  -3   7   2       65.24       84.97     39.18 o 
  -2   7   2     1039.17     1019.46     50.78 o 
  -1   7   2      146.66      151.65     41.06 o 
   0   7   2      888.55      875.25     46.91 o 
   1   7   2       88.63       93.40     40.03 o 
   2   7   2        0.69       12.98     35.72 o 
   3   7   2      192.90      179.75     39.77 o 
   4   7   2       18.39        5.49     44.91 o 
   5   7   2       48.69       51.19     52.08 o 
   6   7   2       11.42       15.54     41.15 o 
   7   7   2      250.63      249.13     45.53 o 
   8   7   2        0.41       -3.79     36.63 o 
   9   7   2      306.05      280.68     43.00 o 
  -8   8   2        6.70       -0.53     54.25 o 
  -7   8   2      899.23      955.84     62.97 o 
  -6   8   2       31.49       22.88     40.36 o 
  -5   8   2      254.45      277.21     47.49 o 
  -4   8   2       65.51       81.42     43.91 o 
  -3   8   2       50.25       69.41     42.03 o 
  -2   8   2      292.97      291.66     41.97 o 
  -1   8   2       26.97       24.61     37.39 o 
   0   8   2      323.02      360.57     40.94 o 
   1   8   2       27.23       23.06     39.27 o 
   2   8   2     2127.70     2246.38     65.35 o 
   3   8   2        0.67        8.90     38.21 o 
   4   8   2     1096.80     1118.06     57.39 o 
   5   8   2     1374.15     1408.17     67.11 o 
   6   8   2      156.38      174.50     54.10 o 
   7   8   2       21.81       27.11     36.57 o 
   8   8   2       11.93       39.09     55.63 o 
  -6   9   2       62.88       82.09     52.58 o 
  -5   9   2      171.79      166.68     46.29 o 
  -4   9   2      682.52      679.46     52.75 o 
  -3   9   2       47.16       42.71     48.73 o 
  -2   9   2      160.44      169.06     46.55 o 
  -1   9   2        0.01       -0.56     45.53 o 
   0   9   2       46.00       49.67     42.32 o 
   1   9   2       56.09       59.33     46.94 o 
   2   9   2       31.13       21.27     46.38 o 
   3   9   2      101.79       93.93     49.14 o 
   4   9   2      138.44      149.30     49.52 o 
   5   9   2       10.54       10.72     41.33 o 
   6   9   2      154.38      138.34     54.78 o 
  -4  10   2        4.39       22.35     49.17 o 
  -3  10   2       33.51       31.40     56.25 o 
  -2  10   2       48.34       39.27     55.40 o 
  -1  10   2       39.08       48.64     54.31 o 
   0  10   2      150.99      108.35     47.05 o 
   1  10   2      101.83       94.17     49.23 o 
   2  10   2      205.59      192.09     56.22 o 
   3  10   2        0.66       11.90     49.67 o 
 -13   1   3      176.08      186.66     59.42 o 
 -12   1   3      492.88      495.24     58.60 o 
 -11   1   3      231.96      254.62     52.16 o 
 -10   1   3       41.96       49.17     42.97 o 
  -9   1   3      296.83      309.55     48.70 o 
  -8   1   3       36.91       28.49     44.41 o 
  -7   1   3      263.80      278.15     48.67 o 
  -6   1   3       37.05       50.90     40.68 o 
  -5   1   3       46.71       44.00     43.97 o 
  -4   1   3      844.01      814.86     59.10 o 
  -3   1   3     1499.86     1473.55     76.63 o 
  -2   1   3      942.95      992.09     74.02 o 
  -1   1   3     2096.33     2132.53     97.66 o 
   0   1   3    10905.07    12040.41    201.34 o 
   1   1   3     1754.05     1877.70    102.57 o 
   2   1   3     1128.68     1108.58     79.22 o 
   3   1   3      506.83      462.40     62.18 o 
   4   1   3      132.81      167.71     50.52 o 
   5   1   3      328.03      379.69     51.69 o 
   6   1   3      115.72      107.24     44.29 o 
   7   1   3        1.78        0.21     45.70 o 
   8   1   3     1476.11     1433.22     71.14 o 
   9   1   3     1611.55     1543.92     72.05 o 
  10   1   3       32.80       33.19     53.40 o 
  11   1   3       52.64       51.66     58.95 o 
  12   1   3      173.17      181.90     70.76 o 
 -13   2   3      431.79      442.49     70.61 o 
 -12   2   3      687.03      735.50     64.62 o 
 -11   2   3       22.45       16.98     49.61 o 
 -10   2   3      122.28      164.45     43.65 o 
  -9   2   3        9.85       -3.11     37.77 o 
  -8   2   3       70.45       73.61     44.91 o 
  -7   2   3        7.42       13.92     45.94 o 
  -6   2   3     1150.63     1158.42     62.39 o 
  -5   2   3    13191.18    13892.03    153.06 o 
  -4   2   3     2790.94     2711.74     80.45 o 
  -3   2   3    25186.99    25692.95    215.65 o 
  -2   2   3     3139.16     3422.28     89.41 o 
  -1   2   3     6311.21     6353.66    125.18 o 
   0   2   3    11903.10    12636.77    176.23 o 
   1   2   3     1757.45     1715.57     84.03 o 
   2   2   3      164.07      181.25     59.98 o 
   3   2   3      465.99      449.12     62.00 o 
   4   2   3     6138.57     6111.02     99.89 o 
   5   2   3      728.11      723.81     52.08 o 
   6   2   3     2934.35     2946.78     75.81 o 
   7   2   3     3063.22     3095.46     70.37 o 
   8   2   3      409.69      402.10     41.91 o 
   9   2   3      812.32      793.18     51.93 o 
  10   2   3        2.08       -7.55     41.50 o 
  11   2   3       73.94       82.98     50.99 o 
  12   2   3       15.29       20.38     56.98 o 
 -12   3   3       20.00        8.19     60.12 o 
 -11   3   3       97.41       76.95     52.58 o 
 -10   3   3      999.69     1012.71     52.75 o 
  -9   3   3      339.42      351.58     48.82 o 
  -8   3   3      481.19      443.25     43.85 o 
  -7   3   3     1126.64     1107.55     59.30 o 
  -6   3   3     1631.97     1646.58     60.42 o 
  -5   3   3      409.34      438.67     52.66 o 
  -4   3   3       10.07       17.06     38.04 o 
  -3   3   3       47.02       49.61     41.33 o 
  -2   3   3      125.45      119.87     37.68 o 
  -1   3   3     3299.60     3156.46     82.30 o 
   0   3   3      244.04      187.74     44.35 o 
   1   3   3      915.01      854.36     58.95 o 
   2   3   3     2788.60     2579.48     84.80 o 
   3   3   3     1045.92     1155.42     78.04 o 
   4   3   3      963.68      981.98     50.67 o 
   5   3   3      437.54      434.41     47.32 o 
   6   3   3       53.68       47.85     44.44 o 
   7   3   3        1.02       11.87     33.45 o 
   8   3   3      288.41      281.15     43.56 o 
   9   3   3       14.89        4.91     35.69 o 
  10   3   3        4.65       -7.20     43.56 o 
  11   3   3      329.32      358.22     51.72 o 
 -12   4   3       40.88       44.53     55.87 o 
 -11   4   3        2.92      -16.71     51.02 o 
 -10   4   3       95.23       83.62     45.17 o 
  -9   4   3      853.78      839.50     58.42 o 
  -8   4   3      155.35      140.51     40.27 o 
  -7   4   3      404.79      351.49     43.82 o 
  -6   4   3     2086.24     2036.37     63.33 o 
  -5   4   3      246.87      267.34     46.32 o 
  -4   4   3     2106.23     2052.17     62.09 o 
  -3   4   3      236.72      228.28     47.26 o 
  -2   4   3      270.07      250.28     40.44 o 
  -1   4   3     1218.39     1151.78     53.10 o 
   0   4   3      588.87      552.45     49.43 o 
   1   4   3     2913.97     2748.64     75.87 o 
   2   4   3        0.41        5.87     42.44 o 
   3   4   3     2383.22     2326.53     77.95 o 
   4   4   3      402.56      397.90     48.96 o 
   5   4   3       10.27        7.84     35.36 o 
   6   4   3       13.97       13.51     33.34 o 
   7   4   3       90.69      108.18     36.95 o 
   8   4   3      495.81      523.05     41.44 o 
   9   4   3       14.09       -4.55     43.53 o 
  10   4   3      516.29      570.46     47.20 o 
  11   4   3      270.07      253.15     44.53 o 
 -11   5   3        9.73       25.73     53.72 o 
 -10   5   3      170.47      137.49     37.63 o 
  -9   5   3       80.66       84.97     51.34 o 
  -8   5   3      231.07      238.35     47.46 o 
  -7   5   3        4.57        8.31     43.50 o 
  -6   5   3     1261.67     1288.57     55.60 o 
  -5   5   3        0.10        1.32     31.19 o 
  -4   5   3       52.44       52.16     35.36 o 
  -3   5   3      837.60      865.35     47.41 o 
  -2   5   3     1536.39     1507.74     57.27 o 
  -1   5   3      552.28      594.60     43.06 o 
   0   5   3     1060.43     1072.27     51.31 o 
   1   5   3       44.03       43.88     42.94 o 
   2   5   3      682.01      648.06     46.32 o 
   3   5   3       21.03       31.93     36.83 o 
   4   5   3        5.23        1.67     41.62 o 
   5   5   3       30.82       29.96     40.42 o 
   6   5   3       81.17       90.96     31.02 o 
   7   5   3     1118.47     1118.15     47.93 o 
   8   5   3        1.12        9.16     36.45 o 
   9   5   3      331.66      328.99     45.67 o 
  10   5   3      265.13      261.41     56.48 o 
 -11   6   3        0.05       38.48     53.57 o 
 -10   6   3      281.17      258.03     41.12 o 
  -9   6   3      343.95      314.86     47.29 o 
  -8   6   3      197.63      203.25     57.13 o 
  -7   6   3       38.78       48.52     47.88 o 
  -6   6   3       56.56       35.98     35.33 o 
  -5   6   3      247.49      247.96     44.79 o 
  -4   6   3      149.40      138.46     42.94 o 
  -3   6   3       27.35       23.53     40.56 o 
  -2   6   3       91.49      104.09     44.44 o 
  -1   6   3       86.57       78.80     41.88 o 
   0   6   3       97.77       98.10     42.71 o 
   1   6   3      377.23      367.82     41.47 o 
   2   6   3       16.86       13.16     37.95 o 
   3   6   3     2624.20     2604.42     71.02 o 
   4   6   3       55.51       66.88     47.14 o 
   5   6   3      729.48      697.34     55.72 o 
   6   6   3       60.50       87.82     41.50 o 
   7   6   3        1.15        3.14     39.53 o 
   8   6   3      156.33      161.10     46.35 o 
   9   6   3       18.53       16.42     39.53 o 
  10   6   3       16.67        2.76     57.04 o 
 -10   7   3        0.64      -27.64     51.75 o 
  -9   7   3       85.61       90.82     49.14 o 
  -8   7   3      335.31      319.24     50.14 o 
  -7   7   3       22.49       31.43     40.44 o 
  -6   7   3        0.44        1.53     43.03 o 
  -5   7   3     1626.21     1574.77     55.75 o 
  -4   7   3     2128.19     2117.26     57.33 o 
  -3   7   3      342.79      368.88     41.27 o 
  -2   7   3     3134.46     3087.03     63.56 o 
  -1   7   3     1224.47     1191.55     45.06 o 
   0   7   3        0.03        0.94     37.65 o 
   1   7   3      480.94      453.59     42.18 o 
   2   7   3      828.92      824.70     47.32 o 
   3   7   3     1455.44     1443.41     54.28 o 
   4   7   3      118.41      139.10     42.94 o 
   5   7   3        0.94        9.19     46.23 o 
   6   7   3      545.28      547.05     49.90 o 
   7   7   3      146.65      115.11     35.04 o 
   8   7   3      220.18      234.86     41.27 o 
   9   7   3       57.98       69.46     43.06 o 
  -8   8   3       43.29       48.49     47.79 o 
  -7   8   3       98.29      107.71     52.08 o 
  -6   8   3      257.33      310.14     40.62 o 
  -5   8   3      114.99      116.90     44.44 o 
  -4   8   3        3.85       12.51     37.74 o 
  -3   8   3      178.91      195.47     43.71 o 
  -2   8   3       16.14       18.30     34.07 o 
  -1   8   3      147.84      149.59     41.88 o 
   0   8   3       20.74       11.57     32.04 o 
   1   8   3       22.02       23.00     40.21 o 
   2   8   3       37.48       37.18     45.20 o 
   3   8   3       19.69       25.08     41.09 o 
   4   8   3      186.99      174.85     43.53 o 
   5   8   3        5.80       10.37     51.93 o 
   6   8   3      168.77      142.54     64.18 o 
   7   8   3      188.05      183.72     39.77 o 
  -6   9   3        6.31       43.00     46.08 o 
  -5   9   3      257.10      253.83     47.38 o 
  -4   9   3      682.75      707.12     49.99 o 
  -3   9   3        0.21        6.93     45.53 o 
  -2   9   3      375.95      401.16     42.74 o 
  -1   9   3        2.89        9.13     39.74 o 
   0   9   3      175.63      172.29     43.32 o 
   1   9   3      167.76      157.29     48.73 o 
   2   9   3      755.62      791.22     55.34 o 
   3   9   3      147.28      123.24     47.88 o 
   4   9   3       80.78       42.56     45.56 o 
   5   9   3       30.62       36.86     52.84 o 
  -3  10   3       45.02       41.03     55.04 o 
  -2  10   3       32.49       30.31     54.51 o 
  -1  10   3      227.90      200.49     46.05 o 
   0  10   3        0.00        9.28     48.73 o 
   1  10   3      221.28      218.79     54.93 o 
   2  10   3      519.70      508.45     58.10 o 
 -13   0   4       73.08       45.00     61.53 o 
 -12   0   4      132.65      130.91     50.84 o 
 -11   0   4       86.37      110.17     43.53 o 
 -10   0   4     2279.10     2219.80     69.20 o 
  -9   0   4        2.84       -5.29     43.35 o 
  -8   0   4     3280.45     3307.76     82.15 o 
  -7   0   4     1007.69     1083.85     57.10 o 
  -6   0   4     1580.70     1583.14     60.09 o 
  -5   0   4     1227.66     1107.26     59.60 o 
  -4   0   4      521.60      524.81     51.55 o 
  -3   0   4      467.44      436.26     51.84 o 
  -2   0   4     9473.93     9546.54    159.96 o 
   0   0   4    17048.27    18001.28    225.66 o 
   1   0   4      752.24      745.92     66.44 o 
   2   0   4     1611.35     1699.21     83.18 o 
   3   0   4     2709.03     2817.04     95.63 o 
   4   0   4     9226.66     9427.12    148.15 o 
   5   0   4     1536.73     1550.45     70.64 o 
   6   0   4     3146.68     3139.84     87.56 o 
   7   0   4     7946.83     7889.36    124.86 o 
   8   0   4        5.45       21.32     49.02 o 
   9   0   4       32.44       28.99     47.93 o 
  10   0   4        0.40        6.55     51.90 o 
  11   0   4       50.99       58.33     58.66 o 
  12   0   4        0.86       -2.47     62.47 o 
 -13   1   4      176.02      171.15     57.63 o 
 -12   1   4      211.81      245.05     54.10 o 
 -11   1   4      252.11      259.21     50.46 o 
 -10   1   4      248.91      251.86     46.14 o 
  -9   1   4     2478.62     2422.29     73.31 o 
  -8   1   4      778.67      757.38     52.52 o 
  -7   1   4     1989.01     2008.35     69.49 o 
  -6   1   4      143.62      111.94     47.17 o 
  -5   1   4      563.41      554.89     50.61 o 
  -4   1   4        1.27        2.97     37.07 o 
  -3   1   4     3778.96     3688.41     90.85 o 
  -2   1   4     3627.58     3580.91     96.84 o 
  -1   1   4     1214.71     1240.34     79.57 o 
   0   1   4    15988.58    16256.49    209.80 o 
   1   1   4       22.41       23.14     55.66 o 
   2   1   4     3980.99     4052.71    111.97 o 
   3   1   4     1547.42     1487.06     73.19 o 
   4   1   4      504.32      577.21     51.08 o 
   5   1   4      616.45      631.67     57.69 o 
   6   1   4      353.08      347.17     53.60 o 
   7   1   4      602.95      585.97     58.48 o 
   8   1   4      147.64      149.06     49.40 o 
   9   1   4       57.83       74.25     50.37 o 
  10   1   4        0.68        5.76     52.49 o 
  11   1   4       30.54       12.28     62.03 o 
  12   1   4       70.06       63.56     72.46 o 
 -13   2   4        2.70        3.85     56.31 o 
 -12   2   4      144.92      143.92     47.49 o 
 -11   2   4      313.01      287.05     49.02 o 
 -10   2   4      125.28      157.78     45.17 o 
  -9   2   4      151.44      122.19     45.35 o 
  -8   2   4      211.79      229.42     45.73 o 
  -7   2   4      421.63      427.09     45.88 o 
  -6   2   4      118.63       79.33     43.26 o 
  -5   2   4      749.11      737.41     52.87 o 
  -4   2   4     1654.99     1561.08     63.00 o 
  -3   2   4      290.68      279.80     43.94 o 
  -2   2   4     1055.52     1047.04     60.71 o 
  -1   2   4     5381.98     5324.80    108.29 o 
   0   2   4     4468.25     4517.90    108.53 o 
   1   2   4       66.83       52.66     40.91 o 
   2   2   4      382.58      376.55     55.42 o 
   3   2   4     5958.28     6129.56    131.12 o 
   4   2   4      306.92      331.75     57.83 o 
   5   2   4       36.98       32.66     33.72 o 
   6   2   4      944.65      928.62     55.25 o 
   7   2   4      187.44      197.85     36.48 o 
   8   2   4       30.97       42.24     41.15 o 
   9   2   4      115.17      112.46     39.27 o 
  10   2   4      184.02      193.94     43.41 o 
  11   2   4      288.53      271.01     54.69 o 
 -12   3   4      146.47      150.47     54.93 o 
 -11   3   4       14.80        8.05     51.64 o 
 -10   3   4      136.63      162.54     43.85 o 
  -9   3   4      577.98      584.85     47.85 o 
  -8   3   4      589.59      535.24     49.61 o 
  -7   3   4       77.56       82.68     40.74 o 
  -6   3   4     3487.54     3458.93     79.57 o 
  -5   3   4      197.52      175.79     48.90 o 
  -4   3   4      942.13      922.33     53.22 o 
  -3   3   4      508.00      428.45     46.85 o 
  -2   3   4     2115.01     2068.03     66.73 o 
  -1   3   4     1169.54     1300.23     58.04 o 
   0   3   4       29.31       11.90     32.90 o 
   1   3   4     3839.05     3732.59     90.76 o 
   2   3   4      126.82      118.81     47.14 o 
   3   3   4      799.09      792.33     64.18 o 
   4   3   4     5973.30     6121.33     91.58 o 
   5   3   4      687.00      678.40     44.47 o 
   6   3   4     1701.64     1713.08     61.56 o 
   7   3   4      115.37       98.57     39.42 o 
   8   3   4      129.21      122.95     36.48 o 
   9   3   4       50.30       47.02     36.66 o 
  10   3   4      251.50      267.55     44.35 o 
  11   3   4      275.54      269.69     55.69 o 
 -12   4   4       16.75       38.57     46.88 o 
 -11   4   4       14.60       13.22     57.45 o 
 -10   4   4      331.07      292.63     50.93 o 
  -9   4   4       54.33       45.70     43.44 o 
  -8   4   4       15.72        1.17     42.18 o 
  -7   4   4      420.32      399.93     45.97 o 
  -6   4   4     1006.41     1044.46     55.81 o 
  -5   4   4     1689.65     1705.67     56.39 o 
  -4   4   4        2.59       -2.11     45.56 o 
  -3   4   4     1462.68     1429.11     55.81 o 
  -2   4   4       11.67       10.05     42.15 o 
  -1   4   4      346.20      324.82     44.85 o 
   0   4   4      912.18      906.00     51.11 o 
   1   4   4     1605.79     1539.67     65.79 o 
   2   4   4      307.92      286.87     51.08 o 
   3   4   4     2359.23     2350.68     75.72 o 
   4   4   4      754.60      783.70     55.25 o 
   5   4   4      238.69      239.88     44.94 o 
   6   4   4      297.21      304.44     43.38 o 
   7   4   4      921.38      902.36     42.71 o 
   8   4   4        0.79       -1.67     33.04 o 
   9   4   4      276.68      262.00     49.08 o 
  10   4   4        0.05       -5.70     53.10 o 
  11   4   4       61.73       64.35     42.03 o 
 -11   5   4       20.47       17.74     39.18 o 
 -10   5   4       32.37       27.40     55.98 o 
  -9   5   4        9.88       10.28     52.69 o 
  -8   5   4      397.70      381.63     50.67 o 
  -7   5   4       15.36       16.24     33.48 o 
  -6   5   4       17.38       30.22     43.65 o 
  -5   5   4      180.44      192.06     40.68 o 
  -4   5   4        4.93       10.57     39.50 o 
  -3   5   4       25.40       28.58     34.22 o 
  -2   5   4      438.97      428.77     38.21 o 
  -1   5   4      970.63     1004.34     48.05 o 
   0   5   4      322.06      335.34     45.97 o 
   1   5   4        4.31        9.34     33.95 o 
   2   5   4     3260.57     3255.44     75.43 o 
   3   5   4      299.90      300.06     45.88 o 
   4   5   4      355.26      349.41     47.32 o 
   5   5   4       76.88       79.63     40.03 o 
   6   5   4      505.30      482.17     40.33 o 
   7   5   4       31.70       28.90     31.16 o 
   8   5   4       16.53       18.56     46.26 o 
   9   5   4      155.89      184.07     53.07 o 
  10   5   4       47.24       34.16     46.73 o 
 -11   6   4      206.94      157.67     49.70 o 
 -10   6   4      123.83      102.48     47.02 o 
  -9   6   4        0.06        7.72     47.08 o 
  -8   6   4       19.83       18.30     50.96 o 
  -7   6   4      123.91      126.56     37.68 o 
  -6   6   4      937.33      887.41     49.46 o 
  -5   6   4      690.34      662.27     46.08 o 
  -4   6   4     2230.88     2205.17     62.33 o 
  -3   6   4       16.78       13.98     40.00 o 
  -2   6   4      606.93      586.91     48.26 o 
  -1   6   4       58.19       72.23     37.80 o 
   0   6   4        0.45      -10.99     40.42 o 
   1   6   4      193.24      202.08     42.79 o 
   2   6   4      240.32      208.51     40.59 o 
   3   6   4     2054.59     2079.28     66.00 o 
   4   6   4       96.97      113.17     39.86 o 
   5   6   4     1355.06     1287.80     67.67 o 
   6   6   4       11.52       16.33     35.77 o 
   7   6   4        3.30       -4.23     43.76 o 
   8   6   4       15.07        0.21     46.61 o 
   9   6   4       47.11       17.51     43.32 o 
 -10   7   4       28.72       40.71     41.74 o 
  -9   7   4        4.31      -13.80     46.94 o 
  -8   7   4      102.40      110.20     46.50 o 
  -7   7   4       33.85       36.83     40.15 o 
  -6   7   4      171.26      187.22     45.79 o 
  -5   7   4      944.74      919.42     52.87 o 
  -4   7   4     1646.24     1701.92     58.33 o 
  -3   7   4      426.67      462.58     40.97 o 
  -2   7   4      441.83      454.94     39.15 o 
  -1   7   4       10.11       10.19     33.04 o 
   0   7   4      502.09      525.67     41.12 o 
   1   7   4       81.81       83.15     33.98 o 
   2   7   4       58.75       56.83     34.95 o 
   3   7   4      372.86      407.12     47.32 o 
   4   7   4      619.18      665.21     55.63 o 
   5   7   4       29.50       17.30     46.76 o 
   6   7   4       67.33       84.71     38.24 o 
   7   7   4        3.46      -17.77     31.87 o 
   8   7   4      120.80      114.05     43.73 o 
  -8   8   4      271.61      237.38     54.98 o 
  -7   8   4       93.46       92.14     40.91 o 
  -6   8   4       10.09       11.01     37.65 o 
  -5   8   4       59.28       66.47     36.10 o 
  -4   8   4        0.15       -4.49     43.73 o 
  -3   8   4      161.15      170.50     36.24 o 
  -2   8   4       93.76       99.75     36.19 o 
  -1   8   4     1075.87     1170.14     52.72 o 
   0   8   4       54.86       69.90     38.15 o 
   1   8   4      292.11      332.63     43.21 o 
   2   8   4      383.67      423.69     49.84 o 
   3   8   4      385.52      399.78     47.99 o 
   4   8   4      317.84      287.08     49.02 o 
   5   8   4      167.37      148.21     51.49 o 
   6   8   4      285.36      276.04     46.94 o 
   7   8   4       11.01       34.22     43.21 o 
  -6   9   4        6.35       14.57     52.37 o 
  -5   9   4      259.22      233.27     46.55 o 
  -4   9   4       69.25       69.26     49.23 o 
  -3   9   4       16.81       15.95     42.71 o 
  -2   9   4      432.78      447.68     52.90 o 
  -1   9   4      436.63      464.25     45.11 o 
   0   9   4       52.59       31.28     44.73 o 
   1   9   4     1169.05     1222.54     52.93 o 
   2   9   4       12.21        4.46     48.11 o 
   3   9   4       68.26       53.22     42.38 o 
   4   9   4       11.53        4.20     46.20 o 
   5   9   4      363.73      353.11     60.01 o 
  -3  10   4        1.50       -4.32     56.13 o 
  -2  10   4        5.20       31.66     43.85 o 
  -1  10   4      254.53      186.25     57.63 o 
   0  10   4       33.38       32.98     50.72 o 
   1  10   4        1.09       -2.03     55.63 o 
   2  10   4        1.56        8.81     57.19 o 
 -13   1   5       87.84       62.41     57.57 o 
 -12   1   5       62.21       61.92     50.49 o 
 -11   1   5       18.28       19.91     43.88 o 
 -10   1   5      123.73      127.94     44.94 o 
  -9   1   5      510.83      511.80     49.20 o 
  -8   1   5      731.78      723.31     51.90 o 
  -7   1   5     1158.21     1106.90     53.75 o 
  -6   1   5     2422.00     2409.36     70.49 o 
  -5   1   5       22.00        7.81     44.94 o 
  -4   1   5      350.78      355.16     41.80 o 
  -3   1   5      533.93      456.35     42.74 o 
  -2   1   5     1387.53     1210.53     66.00 o 
  -1   1   5       66.84       65.23     42.68 o 
   0   1   5    14534.63    15317.74    182.63 o 
   1   1   5     1379.91     1234.08     69.26 o 
   2   1   5      557.97      571.31     53.60 o 
   3   1   5     2310.91     2244.23     81.77 o 
   4   1   5     2349.52     2324.04     79.63 o 
   5   1   5       30.36       20.38     44.50 o 
   6   1   5     1036.18     1052.45     63.33 o 
   7   1   5     1184.93     1123.53     65.32 o 
   8   1   5      563.18      592.57     59.83 o 
   9   1   5      255.96      241.38     56.28 o 
  10   1   5      478.75      485.51     62.00 o 
  11   1   5       41.83       41.18     63.71 o 
 -13   2   5       92.38      103.45     54.54 o 
 -12   2   5      203.20      194.71     56.66 o 
 -11   2   5       46.45       59.83     41.85 o 
 -10   2   5        0.05        6.96     37.10 o 
  -9   2   5      526.25      538.35     45.88 o 
  -8   2   5     1556.01     1559.05     64.41 o 
  -7   2   5      221.55      205.98     46.38 o 
  -6   2   5     3176.71     3116.22     76.87 o 
  -5   2   5      885.52      952.70     54.43 o 
  -4   2   5      738.91      654.43     47.88 o 
  -3   2   5     1698.54     1617.38     62.83 o 
  -2   2   5      560.87      498.38     53.02 o 
  -1   2   5      391.15      374.99     46.17 o 
   0   2   5      968.17      973.29     56.57 o 
   1   2   5     2495.05     2355.14     81.74 o 
   2   2   5      168.09      179.61     45.32 o 
   3   2   5      622.86      585.35     61.92 o 
   4   2   5        3.18        2.61     47.85 o 
   5   2   5     1974.78     2104.78     80.83 o 
   6   2   5        1.10       -0.73     62.88 o 
   7   2   5     1979.34     1928.49     63.03 o 
   8   2   5      172.75      174.94     43.09 o 
   9   2   5      125.08      124.54     43.38 o 
  10   2   5       58.13       24.29     47.08 o 
  11   2   5       10.16        8.58     53.02 o 
 -13   3   5      351.94      290.02     58.92 o 
 -12   3   5        1.51        7.61     56.13 o 
 -11   3   5        0.28        5.84     48.55 o 
 -10   3   5      135.89      127.74     42.71 o 
  -9   3   5     1140.43     1209.82     54.69 o 
  -8   3   5       17.21       19.86     44.20 o 
  -7   3   5        4.87       11.37     39.53 o 
  -6   3   5      275.10      291.69     44.15 o 
  -5   3   5     1045.42     1123.35     55.13 o 
  -4   3   5      229.28      239.64     48.02 o 
  -3   3   5       16.15       34.45     40.97 o 
  -2   3   5      726.53      700.43     48.76 o 
  -1   3   5    14703.19    15006.87    152.15 o 
   0   3   5     1612.57     1517.61     63.50 o 
   1   3   5      742.37      711.65     53.78 o 
   2   3   5       57.71       44.67     46.70 o 
   3   3   5      843.85      823.79     59.77 o 
   4   3   5      916.55      917.57     59.77 o 
   5   3   5       41.88       39.09     36.80 o 
   6   3   5       62.29       60.39     36.92 o 
   7   3   5       47.44       51.02     38.21 o 
   8   3   5      329.67      372.64     44.38 o 
   9   3   5       20.05       23.53     37.89 o 
  10   3   5      408.97      440.63     55.40 o 
  11   3   5        1.69        6.37     56.48 o 
 -12   4   5      275.64      299.68     59.60 o 
 -11   4   5      280.77      287.40     51.05 o 
 -10   4   5      377.01      405.74     55.25 o 
  -9   4   5      575.10      603.32     50.02 o 
  -8   4   5        0.31       -2.03     31.46 o 
  -7   4   5        0.05        3.17     42.27 o 
  -6   4   5     2342.40     2343.07     66.29 o 
  -5   4   5      672.59      672.61     45.91 o 
  -4   4   5     7665.54     7660.70    101.92 o 
  -3   4   5      726.18      643.15     49.58 o 
  -2   4   5     1728.09     1654.13     62.71 o 
  -1   4   5      167.81      156.61     38.95 o 
   0   4   5     2092.95     2134.88     68.88 o 
   1   4   5       52.05       71.43     47.26 o 
   2   4   5       38.35       48.49     42.41 o 
   3   4   5     2142.23     2181.67     75.57 o 
   4   4   5      607.58      622.24     48.32 o 
   5   4   5     1905.03     1844.54     54.13 o 
   6   4   5      996.03      952.44     43.79 o 
   7   4   5     2623.79     2631.97     57.16 o 
   8   4   5      890.50      829.78     51.49 o 
   9   4   5        2.18        7.49     38.24 o 
  10   4   5       48.40       35.28     53.72 o 
 -11   5   5      173.66      183.10     58.21 o 
 -10   5   5      263.59      255.36     58.39 o 
  -9   5   5       93.99       97.60     52.16 o 
  -8   5   5       20.75       31.19     39.36 o 
  -7   5   5        0.78       17.12     43.15 o 
  -6   5   5     3962.77     3962.07     76.13 o 
  -5   5   5     4243.59     4292.06     78.22 o 
  -4   5   5      673.94      652.05     43.44 o 
  -3   5   5     1179.87     1235.05     48.32 o 
  -2   5   5      293.39      270.45     44.18 o 
  -1   5   5      563.09      497.62     47.08 o 
   0   5   5       34.87       44.38     38.92 o 
   1   5   5     2243.36     2236.19     66.17 o 
   2   5   5      772.12      770.07     48.40 o 
   3   5   5       77.71       64.74     43.88 o 
   4   5   5     2778.12     2670.48     81.59 o 
   5   5   5       83.49      108.73     31.57 o 
   6   5   5      729.24      771.77     49.05 o 
   7   5   5      683.75      720.66     48.17 o 
   8   5   5       77.20       66.85     47.02 o 
   9   5   5       61.13       62.21     54.25 o 
  10   5   5        5.67        3.70     58.71 o 
 -11   6   5      137.56      169.65     43.00 o 
 -10   6   5      501.55      586.55     55.01 o 
  -9   6   5        3.80        2.73     45.50 o 
  -8   6   5       57.73       76.16     51.14 o 
  -7   6   5      872.13      799.88     50.17 o 
  -6   6   5       19.71       32.57     34.28 o 
  -5   6   5       84.38       72.02     36.89 o 
  -4   6   5       46.82       44.20     40.44 o 
  -3   6   5      802.16      818.47     46.76 o 
  -2   6   5       73.95       85.91     42.50 o 
  -1   6   5      299.99      286.17     44.50 o 
   0   6   5      682.76      680.98     47.46 o 
   1   6   5      430.04      429.86     43.85 o 
   2   6   5      290.08      261.03     45.47 o 
   3   6   5      590.62      539.44     49.79 o 
   4   6   5       99.27      106.12     42.91 o 
   5   6   5      361.91      375.40     56.92 o 
   6   6   5       38.90       44.97     38.07 o 
   7   6   5       29.09       26.93     37.60 o 
   8   6   5      150.87      135.11     47.91 o 
   9   6   5      375.52      350.20     47.70 o 
 -10   7   5      131.75      142.89     67.14 o 
  -9   7   5      290.08      263.11     55.01 o 
  -8   7   5      169.73      156.49     45.23 o 
  -7   7   5      710.20      704.19     49.55 o 
  -6   7   5      158.71      166.60     46.67 o 
  -5   7   5       40.27       62.71     36.71 o 
  -4   7   5      281.14      291.48     44.18 o 
  -3   7   5      525.86      550.60     44.15 o 
  -2   7   5      310.91      326.35     37.13 o 
  -1   7   5        2.79       14.39     33.66 o 
   0   7   5      379.05      383.77     39.80 o 
   1   7   5       41.63       62.50     35.80 o 
   2   7   5       33.23       33.98     41.36 o 
   3   7   5      164.39      166.27     43.41 o 
   4   7   5       48.81       28.81     48.55 o 
   5   7   5        7.20        8.25     43.56 o 
   6   7   5       10.35        6.08     30.31 o 
   7   7   5        0.99       -0.94     35.92 o 
   8   7   5       89.55       58.51     44.91 o 
  -8   8   5      168.44      148.83     46.79 o 
  -7   8   5        7.12       28.37     40.47 o 
  -6   8   5       41.93       50.87     36.30 o 
  -5   8   5        6.47       16.77     40.68 o 
  -4   8   5      140.51      134.96     45.09 o 
  -3   8   5      104.48      104.50     41.03 o 
  -2   8   5     1051.28     1030.51     48.38 o 
  -1   8   5      275.07      262.70     40.39 o 
   0   8   5      306.56      328.58     43.50 o 
   1   8   5        6.80       10.05     41.97 o 
   2   8   5       11.59        4.26     44.62 o 
   3   8   5      208.47      206.75     45.70 o 
   4   8   5        0.02       14.39     45.50 o 
   5   8   5      139.85      100.63     51.78 o 
   6   8   5       40.68       28.46     44.47 o 
   7   8   5       19.68       12.13     43.82 o 
  -6   9   5       23.28       33.16     51.75 o 
  -5   9   5        1.84       -9.40     45.17 o 
  -4   9   5        6.01       -1.06     46.03 o 
  -3   9   5        6.22       -0.59     48.02 o 
  -2   9   5        6.38        1.06     41.06 o 
  -1   9   5      283.90      287.75     46.76 o 
   0   9   5      188.51      172.41     45.91 o 
   1   9   5       56.08       35.66     42.94 o 
   2   9   5        3.18        2.26     40.50 o 
   3   9   5       73.56       70.08     50.58 o 
   4   9   5       86.95       75.25     52.69 o 
   5   9   5       12.66       18.24     52.37 o 
  -3  10   5       51.66       72.75     52.37 o 
  -2  10   5       19.02       15.42     57.10 o 
  -1  10   5      423.40      496.32     58.07 o 
   0  10   5       90.21       79.48     50.90 o 
   1  10   5      436.71      431.65     58.77 o 
 -13   0   6      983.18     1116.92     69.88 o 
 -12   0   6      193.55      225.84     56.19 o 
 -11   0   6       17.29        3.58     44.03 o 
 -10   0   6      205.62      169.77     46.00 o 
  -9   0   6     1738.19     1766.83     61.24 o 
  -8   0   6     3041.80     2967.22     73.90 o 
  -7   0   6     4602.43     4811.59     87.44 o 
  -6   0   6     7274.25     7082.35    106.24 o 
  -5   0   6     7930.82     7587.13    108.94 o 
  -4   0   6     3439.42     3168.83     77.42 o 
  -3   0   6     3568.95     3239.47     82.39 o 
  -2   0   6     4926.32     4834.62     96.16 o 
  -1   0   6      805.55      753.65     61.03 o 
   0   0   6       34.09       39.92     50.99 o 
   1   0   6    10133.78     9328.64    140.98 o 
   2   0   6     4453.08     4368.02     99.01 o 
   3   0   6     3033.93     2952.71     80.13 o 
   4   0   6     5012.37     4816.61    103.01 o 
   5   0   6      578.40      617.60     54.63 o 
   6   0   6       51.15       35.30     42.41 o 
   7   0   6       38.75       52.49     48.49 o 
   8   0   6     1853.07     1816.05     72.14 o 
   9   0   6       33.23       48.73     50.64 o 
  10   0   6      140.84      139.75     57.57 o 
  11   0   6      817.75      869.17     72.70 o 
 -13   1   6       58.38       55.37     56.69 o 
 -12   1   6      202.54      207.98     50.37 o 
 -11   1   6        0.06        2.03     40.06 o 
 -10   1   6      203.60      209.01     45.94 o 
  -9   1   6       17.82       19.24     36.60 o 
  -8   1   6        5.41        7.28     45.03 o 
  -7   1   6      128.00      127.80     41.50 o 
  -6   1   6       62.42       58.74     45.56 o 
  -5   1   6     1391.08     1346.46     60.12 o 
  -4   1   6       23.97       15.92     41.33 o 
  -3   1   6     1506.92     1390.08     60.39 o 
  -2   1   6     5325.19     5120.11    100.45 o 
  -1   1   6     6468.62     6313.60    113.40 o 
   0   1   6     1656.83     1624.90     70.23 o 
   1   1   6      225.64      162.48     42.06 o 
   2   1   6      559.13      621.15     55.10 o 
   3   1   6     1040.85     1025.28     59.07 o 
   4   1   6      330.07      385.09     50.70 o 
   5   1   6      109.48      112.58     43.73 o 
   6   1   6      482.32      493.27     52.13 o 
   7   1   6       83.98       83.00     47.58 o 
   8   1   6      155.67      151.06     51.40 o 
   9   1   6        8.99        8.78     50.20 o 
  10   1   6     1012.40     1019.90     74.13 o 
  11   1   6      140.67      119.81     68.08 o 
 -13   2   6       73.75       39.56     56.13 o 
 -12   2   6       29.91       18.53     47.76 o 
 -11   2   6       80.61       69.32     40.65 o 
 -10   2   6      492.43      530.95     44.88 o 
  -9   2   6     1102.67     1094.74     52.58 o 
  -8   2   6      100.43      102.18     42.97 o 
  -7   2   6       97.92       97.40     44.32 o 
  -6   2   6       64.50       62.09     45.61 o 
  -5   2   6       32.37       46.55     41.97 o 
  -4   2   6     2859.19     2876.20     73.37 o 
  -3   2   6     1724.00     1653.92     60.30 o 
  -2   2   6     3860.71     3575.19     80.39 o 
  -1   2   6    12544.27    12468.74    142.72 o 
   0   2   6     3658.98     3512.74     86.35 o 
   1   2   6     1105.32     1155.01     62.59 o 
   2   2   6      521.39      519.53     54.22 o 
   3   2   6      202.24      219.76     46.70 o 
   4   2   6      262.16      282.20     47.11 o 
   5   2   6     1317.88     1284.72     72.64 o 
   6   2   6        0.40        2.20     45.00 o 
   7   2   6       16.29       20.12     50.55 o 
   8   2   6      316.48      326.08     46.32 o 
   9   2   6      853.74      822.29     47.85 o 
  10   2   6        2.13        6.87     50.43 o 
  11   2   6        0.27       12.51     55.07 o 
 -13   3   6       60.81       24.38     55.31 o 
 -12   3   6       86.29       47.85     55.28 o 
 -11   3   6      703.23      734.35     55.75 o 
 -10   3   6      108.87      119.31     44.44 o 
  -9   3   6       35.35       38.45     40.83 o 
  -8   3   6      216.51      204.37     44.91 o 
  -7   3   6        6.05        6.37     41.77 o 
  -6   3   6       31.08       28.55     41.18 o 
  -5   3   6      426.31      463.16     51.19 o 
  -4   3   6      485.76      530.37     45.56 o 
  -3   3   6     1168.31     1194.90     54.46 o 
  -2   3   6      277.36      266.58     44.12 o 
  -1   3   6       51.85       69.70     42.68 o 
   0   3   6      245.59      279.47     43.44 o 
   1   3   6        9.49       18.45     42.03 o 
   2   3   6        0.16        8.52     43.50 o 
   3   3   6      178.43      164.89     41.38 o 
   4   3   6      278.97      260.67     52.11 o 
   5   3   6      334.24      350.64     41.85 o 
   6   3   6      394.44      433.97     44.53 o 
   7   3   6       45.84       48.87     41.09 o 
   8   3   6       42.38       54.10     40.86 o 
   9   3   6      255.80      271.01     38.89 o 
  10   3   6       13.58        5.43     42.62 o 
 -12   4   6      294.54      300.24     58.83 o 
 -11   4   6      127.60      145.63     54.81 o 
 -10   4   6        4.57       26.14     45.76 o 
  -9   4   6       21.89       28.23     38.21 o 
  -8   4   6      563.24      545.49     47.23 o 
  -7   4   6        8.79        6.31     39.42 o 
  -6   4   6      145.06      159.61     41.65 o 
  -5   4   6       23.96       20.88     38.86 o 
  -4   4   6      469.91      486.51     43.59 o 
  -3   4   6     2706.53     2670.39     67.79 o 
  -2   4   6      224.73      210.62     36.69 o 
  -1   4   6      129.68      138.37     43.26 o 
   0   4   6     3222.08     3171.21     74.37 o 
   1   4   6      375.90      336.92     46.17 o 
   2   4   6       37.17       29.34     37.80 o 
   3   4   6      941.83      927.09     52.43 o 
   4   4   6     3598.50     3605.09     88.97 o 
   5   4   6      189.68      164.39     41.30 o 
   6   4   6      454.18      464.93     37.54 o 
   7   4   6        3.66       21.18     37.95 o 
   8   4   6      522.93      502.81     49.58 o 
   9   4   6      371.53      375.75     51.87 o 
  10   4   6      107.53       85.97     53.90 o 
 -11   5   6      239.99      228.95     50.23 o 
 -10   5   6      186.40      201.75     55.34 o 
  -9   5   6        2.63        3.73     50.49 o 
  -8   5   6       14.46       20.18     38.21 o 
  -7   5   6      875.03      838.15     47.99 o 
  -6   5   6      152.57      117.19     37.07 o 
  -5   5   6     1181.87     1132.02     50.37 o 
  -4   5   6      450.47      431.09     44.35 o 
  -3   5   6       88.84       68.41     34.75 o 
  -2   5   6      373.46      335.45     43.88 o 
  -1   5   6     2086.22     2126.87     62.33 o 
   0   5   6       17.89       13.86     38.92 o 
   1   5   6      294.62      260.94     44.06 o 
   2   5   6      703.68      670.26     46.14 o 
   3   5   6     1555.28     1541.19     61.15 o 
   4   5   6      267.53      284.26     50.11 o 
   5   5   6      196.41      192.18     37.71 o 
   6   5   6       80.69       98.78     42.65 o 
   7   5   6       64.39       68.17     46.97 o 
   8   5   6       36.98       51.37     38.33 o 
   9   5   6       54.69       59.57     46.85 o 
 -11   6   6      178.03      164.13     67.79 o 
 -10   6   6       33.33       39.89     55.51 o 
  -9   6   6     1761.54     1705.59     60.24 o 
  -8   6   6       49.98       28.20     48.61 o 
  -7   6   6      128.87      117.87     42.27 o 
  -6   6   6        6.15       13.92     41.80 o 
  -5   6   6        4.83       -4.73     33.60 o 
  -4   6   6       16.87       13.36     29.37 o 
  -3   6   6       38.36       37.77     41.38 o 
  -2   6   6     1274.58     1273.97     49.08 o 
  -1   6   6        1.26        4.67     35.54 o 
   0   6   6      534.20      494.50     44.00 o 
   1   6   6      191.06      203.13     43.53 o 
   2   6   6      106.76       96.66     45.91 o 
   3   6   6     1348.08     1306.16     61.39 o 
   4   6   6       20.73       27.82     43.50 o 
   5   6   6      231.62      254.83     55.37 o 
   6   6   6      174.23      159.22     48.46 o 
   7   6   6      230.65      236.30     43.29 o 
   8   6   6      988.85     1002.99     50.46 o 
   9   6   6        1.58       -1.44     47.08 o 
 -10   7   6       43.31       46.14     54.57 o 
  -9   7   6      248.60      238.38     51.61 o 
  -8   7   6       29.03       28.67     43.09 o 
  -7   7   6      103.44      123.98     45.11 o 
  -6   7   6       38.62       19.24     36.98 o 
  -5   7   6      179.64      189.86     41.80 o 
  -4   7   6      201.31      201.17     42.06 o 
  -3   7   6      106.95      121.01     37.80 o 
  -2   7   6       56.19       67.17     34.86 o 
  -1   7   6        8.42       19.39     34.86 o 
   0   7   6       65.86       53.34     34.45 o 
   1   7   6       47.75       57.74     41.59 o 
   2   7   6      904.92      908.38     53.02 o 
   3   7   6      256.45      240.50     45.88 o 
   4   7   6       38.12       65.56     44.70 o 
   5   7   6      351.63      382.24     53.07 o 
   6   7   6       99.84      102.98     29.99 o 
   7   7   6       45.41       47.35     42.00 o 
   8   7   6       81.30       57.86     50.58 o 
  -8   8   6       50.74       36.66     47.70 o 
  -7   8   6       14.16      -12.34     43.50 o 
  -6   8   6       77.64       68.41     34.45 o 
  -5   8   6       13.13       11.57     43.47 o 
  -4   8   6      115.89      118.78     46.52 o 
  -3   8   6        7.47       26.93     43.47 o 
  -2   8   6     1160.92     1141.74     50.26 o 
  -1   8   6       71.37      107.94     42.00 o 
   0   8   6      398.29      413.79     42.21 o 
   1   8   6      584.75      585.91     47.88 o 
   2   8   6       58.04       50.81     42.27 o 
   3   8   6      360.84      364.39     44.20 o 
   4   8   6     1047.90      989.06     60.07 o 
   5   8   6        2.70        5.32     53.93 o 
   6   8   6       26.35       -6.05     42.41 o 
  -6   9   6        0.20       -2.79     53.81 o 
  -5   9   6     1272.20     1284.04     58.27 o 
  -4   9   6      735.56      794.71     52.84 o 
  -3   9   6       14.67        2.61     44.38 o 
  -2   9   6       31.73       18.21     52.84 o 
  -1   9   6       17.13       13.39     45.32 o 
   0   9   6      342.51      387.12     47.88 o 
   1   9   6       78.39       70.87     45.23 o 
   2   9   6     1528.00     1538.64     64.38 o 
   3   9   6      825.11      875.42     60.80 o 
   4   9   6       14.26        6.93     52.90 o 
  -2  10   6        8.93       20.41     54.81 o 
  -1  10   6      186.29      159.17     47.49 o 
   0  10   6       44.06       53.99     47.20 o 
 -13   1   7       28.10       19.50     55.31 o 
 -12   1   7      733.21      807.99     59.54 o 
 -11   1   7        1.86       -2.03     40.83 o 
 -10   1   7      313.11      351.90     46.29 o 
  -9   1   7      232.57      231.65     41.56 o 
  -8   1   7      648.37      637.84     49.81 o 
  -7   1   7      746.70      756.67     48.96 o 
  -6   1   7      474.17      436.61     45.61 o 
  -5   1   7      540.91      518.03     44.70 o 
  -4   1   7      127.53      116.17     45.41 o 
  -3   1   7     2518.05     2333.05     68.20 o 
  -2   1   7     1812.83     1662.26     65.15 o 
  -1   1   7       47.14       38.80     42.32 o 
   0   1   7     5510.53     5329.21    100.16 o 
   1   1   7      309.65      281.41     45.76 o 
   2   1   7     1311.68     1431.17     58.86 o 
   3   1   7      201.73      229.39     45.94 o 
   4   1   7      890.02      931.94     57.60 o 
   5   1   7      756.52      731.80     53.99 o 
   6   1   7      146.62      154.03     46.23 o 
   7   1   7      955.54      972.56     58.95 o 
   8   1   7     1079.88     1088.40     69.11 o 
   9   1   7        3.09       -0.88     53.10 o 
  10   1   7        5.81       10.43     60.01 o 
  11   1   7       82.95       93.64     72.02 o 
 -13   2   7      458.05      442.10     62.24 o 
 -12   2   7       20.61       18.71     55.42 o 
 -11   2   7      161.41      184.51     47.91 o 
 -10   2   7      539.97      502.49     46.23 o 
  -9   2   7        1.43       -0.91     37.86 o 
  -8   2   7      170.51      166.63     40.42 o 
  -7   2   7      287.24      283.91     48.55 o 
  -6   2   7      799.89      807.75     51.34 o 
  -5   2   7     2029.92     1946.96     67.64 o 
  -4   2   7      568.83      590.64     49.40 o 
  -3   2   7       30.35        3.76     44.65 o 
  -2   2   7        2.14        5.93     39.30 o 
  -1   2   7      454.33      469.62     43.12 o 
   0   2   7      985.34     1011.59     53.28 o 
   1   2   7     2273.15     2182.47     68.20 o 
   2   2   7     2367.31     2387.72     75.37 o 
   3   2   7      574.31      570.16     52.93 o 
   4   2   7     2532.24     2533.34     81.36 o 
   5   2   7       15.04       18.74     48.93 o 
   6   2   7     1214.08     1183.42     64.47 o 
   7   2   7     1025.10     1026.95     67.55 o 
   8   2   7      192.81      191.80     59.74 o 
   9   2   7       78.31       56.86     43.91 o 
  10   2   7       43.74       36.71     51.90 o 
  11   2   7       99.51       94.90     61.33 o 
 -12   3   7      202.40      210.30     55.84 o 
 -11   3   7        2.88       -7.17     42.50 o 
 -10   3   7      145.49      163.69     49.84 o 
  -9   3   7       49.42       80.60     37.89 o 
  -8   3   7      190.83      189.77     36.39 o 
  -7   3   7      361.83      342.27     41.38 o 
  -6   3   7        0.11        3.00     36.33 o 
  -5   3   7      206.14      205.69     43.82 o 
  -4   3   7      148.63      185.13     39.18 o 
  -3   3   7     5130.34     5078.81     84.62 o 
  -2   3   7     1719.65     1950.61     62.47 o 
  -1   3   7     2057.42     1980.01     62.27 o 
   0   3   7        7.34        8.87     31.55 o 
   1   3   7        0.95        2.53     40.50 o 
   2   3   7        2.61       -5.02     45.73 o 
   3   3   7      293.91      320.15     46.82 o 
   4   3   7       27.36       24.26     39.86 o 
   5   3   7       96.61       89.99     48.93 o 
   6   3   7      454.35      416.05     42.15 o 
   7   3   7       29.12       34.04     40.36 o 
   8   3   7        3.95      -15.86     41.30 o 
   9   3   7      486.76      493.12     51.28 o 
  10   3   7      284.01      253.60     51.55 o 
 -12   4   7        0.39       -0.21     55.57 o 
 -11   4   7      196.42      181.31     54.07 o 
 -10   4   7      764.01      797.97     58.48 o 
  -9   4   7      712.98      690.62     48.40 o 
  -8   4   7        9.95        8.69     34.10 o 
  -7   4   7     1302.22     1231.94     56.10 o 
  -6   4   7       42.23       51.55     38.04 o 
  -5   4   7      322.71      304.00     37.04 o 
  -4   4   7       15.86       11.75     36.60 o 
  -3   4   7      255.91      241.85     45.44 o 
  -2   4   7      482.83      443.31     40.09 o 
  -1   4   7        9.99       12.69     32.84 o 
   0   4   7     3642.90     3630.43     78.42 o 
   1   4   7       76.90       70.08     39.45 o 
   2   4   7     1817.68     1823.72     66.32 o 
   3   4   7      367.51      360.54     44.03 o 
   4   4   7       85.93       90.88     46.70 o 
   5   4   7       22.33        5.79     39.33 o 
   6   4   7       23.88       34.36     30.61 o 
   7   4   7     1269.44     1280.17     54.90 o 
   8   4   7      214.93      203.25     46.20 o 
   9   4   7      216.70      197.03     54.75 o 
  10   4   7      321.34      323.27     50.87 o 
 -11   5   7      372.82      334.07     59.71 o 
 -10   5   7       92.78       82.27     45.00 o 
  -9   5   7      829.97      816.56     58.63 o 
  -8   5   7      594.34      657.63     52.58 o 
  -7   5   7      447.47      440.05     44.97 o 
  -6   5   7      443.47      404.15     39.39 o 
  -5   5   7      922.72      902.62     46.88 o 
  -4   5   7       16.94        9.66     34.45 o 
  -3   5   7      267.17      253.15     38.59 o 
  -2   5   7      556.10      573.22     44.06 o 
  -1   5   7      264.80      243.76     43.00 o 
   0   5   7       14.08       12.22     37.01 o 
   1   5   7     1942.59     1895.50     57.77 o 
   2   5   7       94.72       94.81     43.73 o 
   3   5   7     1104.08     1041.37     60.89 o 
   4   5   7      213.91      196.50     47.46 o 
   5   5   7        2.71        3.52     38.24 o 
   6   5   7      279.54      280.00     42.09 o 
   7   5   7      113.27       93.14     44.06 o 
   8   5   7       63.51       75.81     51.25 o 
   9   5   7       77.91       37.48     57.57 o 
 -11   6   7       99.90       82.62     51.11 o 
 -10   6   7      132.30      107.38     57.10 o 
  -9   6   7       44.66       39.27     40.74 o 
  -8   6   7      545.02      536.50     51.28 o 
  -7   6   7       34.53       33.89     39.83 o 
  -6   6   7      509.23      513.51     46.03 o 
  -5   6   7      160.54      144.36     36.36 o 
  -4   6   7     1679.45     1632.25     47.91 o 
  -3   6   7        9.05        8.08     31.22 o 
  -2   6   7     2081.78     2060.60     57.63 o 
  -1   6   7      540.16      541.44     46.20 o 
   0   6   7       69.92       44.65     37.27 o 
   1   6   7       30.60       30.22     37.68 o 
   2   6   7       48.05       57.72     43.41 o 
   3   6   7      129.05      116.08     41.27 o 
   4   6   7       11.90       12.92     43.15 o 
   5   6   7       15.46       19.33     53.60 o 
   6   6   7      969.95      979.55     47.70 o 
   7   6   7      111.95       93.87     39.97 o 
   8   6   7      210.40      239.79     48.55 o 
  -9   7   7       38.80       42.35     43.85 o 
  -8   7   7       19.44        9.16     49.49 o 
  -7   7   7      496.54      483.34     41.56 o 
  -6   7   7        0.02        1.23     39.01 o 
  -5   7   7      110.34      120.72     36.54 o 
  -4   7   7     1160.77     1152.46     49.11 o 
  -3   7   7      379.18      359.89     40.86 o 
  -2   7   7     1451.19     1444.00     51.66 o 
  -1   7   7      122.95      137.72     41.38 o 
   0   7   7        2.58       -7.75     39.65 o 
   1   7   7      176.39      191.77     37.54 o 
   2   7   7      717.00      717.79     52.58 o 
   3   7   7     1322.62     1371.51     63.56 o 
   4   7   7       25.20        8.96     50.37 o 
   5   7   7      748.52      786.02     63.03 o 
   6   7   7      170.58      180.99     42.44 o 
   7   7   7        2.99      -20.12     51.81 o 
  -8   8   7       74.63       44.38     52.90 o 
  -7   8   7      297.27      311.87     51.64 o 
  -6   8   7       93.53       77.51     38.33 o 
  -5   8   7        5.14       -5.55     43.56 o 
  -4   8   7       32.84       31.72     41.50 o 
  -3   8   7        0.33       -1.50     45.67 o 
  -2   8   7       10.27       13.07     45.61 o 
  -1   8   7       59.78       42.35     36.71 o 
   0   8   7       76.07       78.36     43.56 o 
   1   8   7       17.14       16.68     43.00 o 
   2   8   7       47.80       59.83     47.17 o 
   3   8   7        2.02       -6.02     42.12 o 
   4   8   7       16.57        5.40     48.35 o 
   5   8   7      118.79      105.42     51.72 o 
   6   8   7       72.92       18.00     40.71 o 
  -6   9   7        0.02        6.58     56.04 o 
  -5   9   7      104.03       77.28     46.11 o 
  -4   9   7       14.72       18.80     49.84 o 
  -3   9   7       25.23       48.76     48.73 o 
  -2   9   7      151.99      109.88     48.43 o 
  -1   9   7      122.42      110.17     47.35 o 
   0   9   7      230.99      245.55     53.78 o 
   1   9   7        0.02        0.21     44.76 o 
   2   9   7      294.32      284.96     56.39 o 
   3   9   7       53.57       43.38     49.52 o 
   4   9   7        5.34       10.66     66.91 o 
 -13   0   8       89.55       71.81     56.69 o 
 -12   0   8       49.76       42.38     48.11 o 
 -11   0   8     1231.66     1214.79     56.45 o 
 -10   0   8       99.02      101.77     43.32 o 
  -9   0   8     1821.39     1771.50     59.36 o 
  -8   0   8     1322.71     1323.96     54.60 o 
  -7   0   8     2244.09     2302.01     69.38 o 
  -6   0   8      125.17      117.16     39.30 o 
  -5   0   8      516.88      523.79     46.79 o 
  -4   0   8      670.11      720.49     50.02 o 
  -3   0   8      263.17      270.01     48.79 o 
  -2   0   8     1476.05     1343.52     60.15 o 
  -1   0   8      128.37      108.97     35.07 o 
   0   0   8     1505.84     1481.25     55.95 o 
   1   0   8     1469.30     1359.35     60.77 o 
   2   0   8     3718.15     3729.68     84.88 o 
   3   0   8      343.96      405.62     50.26 o 
   4   0   8      414.60      367.50     50.55 o 
   5   0   8       63.42       44.76     40.80 o 
   6   0   8     1400.11     1355.59     62.24 o 
   7   0   8      107.24      127.21     46.50 o 
   8   0   8       11.78       18.15     47.64 o 
   9   0   8        9.37        1.44     54.78 o 
  10   0   8        0.29        7.02     64.50 o 
 -13   1   8       29.64       33.57     56.69 o 
 -12   1   8      252.92      293.01     51.08 o 
 -11   1   8       57.05       65.12     41.65 o 
 -10   1   8      636.17      681.72     50.02 o 
  -9   1   8      406.25      416.90     45.79 o 
  -8   1   8      137.96      133.08     39.83 o 
  -7   1   8       17.42       16.04     41.36 o 
  -6   1   8      578.13      573.69     46.38 o 
  -5   1   8     1428.81     1398.89     55.48 o 
  -4   1   8     1105.86     1050.36     57.51 o 
  -3   1   8     3206.67     3136.40     77.60 o 
  -2   1   8     2081.24     1869.39     63.33 o 
  -1   1   8      625.62      604.35     50.14 o 
   0   1   8      193.22      149.03     49.29 o 
   1   1   8       82.31       90.58     46.03 o 
   2   1   8       89.13       70.49     41.12 o 
   3   1   8       68.00       77.51     44.79 o 
   4   1   8      568.27      533.24     50.05 o 
   5   1   8     1603.14     1627.49     65.44 o 
   6   1   8      202.70      221.17     47.76 o 
   7   1   8     1934.15     1915.36     70.93 o 
   8   1   8       74.87       79.04     52.02 o 
   9   1   8       89.02       93.93     56.04 o 
  10   1   8       47.87       39.97     61.06 o 
 -13   2   8      116.97      111.47     52.96 o 
 -12   2   8      201.08      194.03     52.16 o 
 -11   2   8      112.72      112.17     42.85 o 
 -10   2   8      362.91      335.92     41.18 o 
  -9   2   8      843.92      850.58     45.70 o 
  -8   2   8      513.69      493.94     42.32 o 
  -7   2   8     2401.50     2397.11     64.76 o 
  -6   2   8      273.30      268.66     38.68 o 
  -5   2   8      142.93      129.71     36.01 o 
  -4   2   8     2212.09     2284.00     62.71 o 
  -3   2   8      423.87      409.15     44.29 o 
  -2   2   8     2456.78     2587.12     67.58 o 
  -1   2   8      800.22      854.51     51.78 o 
   0   2   8     1419.32     1463.21     60.59 o 
   1   2   8        0.03        7.93     39.39 o 
   2   2   8     4454.94     4567.01     91.52 o 
   3   2   8       69.31       47.64     45.64 o 
   4   2   8      129.61      120.16     44.29 o 
   5   2   8      567.34      572.81     56.36 o 
   6   2   8      608.59      607.41     57.63 o 
   7   2   8       63.33       77.28     54.04 o 
   8   2   8      191.43      185.66     59.86 o 
   9   2   8        6.51       13.63     44.41 o 
  10   2   8      417.47      445.86     58.98 o 
 -12   3   8      367.76      410.15     59.39 o 
 -11   3   8      156.01      156.73     47.32 o 
 -10   3   8       80.47       96.25     43.88 o 
  -9   3   8      515.57      526.28     44.15 o 
  -8   3   8      283.43      274.71     39.92 o 
  -7   3   8      614.09      594.01     44.65 o 
  -6   3   8     1204.66     1185.50     51.28 o 
  -5   3   8     1751.96     1761.83     59.30 o 
  -4   3   8       66.16       52.16     37.74 o 
  -3   3   8      587.36      582.12     48.35 o 
  -2   3   8     1061.01     1076.44     54.19 o 
  -1   3   8      559.45      590.02     48.70 o 
   0   3   8     5164.34     5196.42     92.37 o 
   1   3   8     2843.78     2719.03     71.34 o 
   2   3   8      362.85      303.12     48.35 o 
   3   3   8     1841.96     1841.99     65.91 o 
   4   3   8     3752.97     3664.71     89.64 o 
   5   3   8        5.62       15.54     44.12 o 
   6   3   8      297.44      303.00     57.60 o 
   7   3   8      302.65      349.11     37.86 o 
   8   3   8      215.52      262.50     45.73 o 
   9   3   8       40.84       22.09     50.31 o 
  10   3   8      224.26      238.67     59.01 o 
 -12   4   8        8.29       14.77     52.60 o 
 -11   4   8       45.04       37.33     44.79 o 
 -10   4   8      296.34      305.79     50.70 o 
  -9   4   8       72.27       87.03     42.53 o 
  -8   4   8       76.27       81.54     42.50 o 
  -7   4   8      275.62      274.95     40.27 o 
  -6   4   8     1804.85     1868.66     55.54 o 
  -5   4   8      155.07      150.74     33.10 o 
  -4   4   8        8.97       -2.50     32.19 o 
  -3   4   8     1809.40     1808.30     56.63 o 
  -2   4   8      923.08      937.31     46.99 o 
  -1   4   8       16.25       14.66     38.10 o 
   0   4   8      160.18      142.54     45.91 o 
   1   4   8      526.12      537.12     45.26 o 
   2   4   8       19.12       15.86     40.80 o 
   3   4   8      589.54      594.07     45.88 o 
   4   4   8       25.26       25.70     46.44 o 
   5   4   8      187.23      186.30     47.44 o 
   6   4   8      791.79      855.13     42.59 o 
   7   4   8      384.98      370.02     48.99 o 
   8   4   8       53.74       33.04     46.38 o 
   9   4   8       24.88       44.97     45.76 o 
 -11   5   8        4.51       10.07     55.34 o 
 -10   5   8       78.22       88.35     44.59 o 
  -9   5   8        1.53        5.67     47.23 o 
  -8   5   8       54.67       61.06     44.79 o 
  -7   5   8      393.27      371.11     42.74 o 
  -6   5   8     1230.90     1215.17     54.16 o 
  -5   5   8     1653.21     1598.47     52.63 o 
  -4   5   8       90.53       97.54     42.44 o 
  -3   5   8      105.48      120.51     39.77 o 
  -2   5   8       34.75       33.81     38.48 o 
  -1   5   8       31.01       25.02     43.88 o 
   0   5   8        0.11       -9.63     38.39 o 
   1   5   8      245.71      248.78     44.12 o 
   2   5   8        2.14        7.58     43.41 o 
   3   5   8        0.04       -8.52     43.18 o 
   4   5   8       20.12        6.67     38.27 o 
   5   5   8        3.06       12.34     48.32 o 
   6   5   8      129.23      116.37     38.89 o 
   7   5   8      187.38      185.10     42.59 o 
   8   5   8       77.95       77.57     56.75 o 
   9   5   8        5.69       36.42     48.05 o 
 -10   6   8       14.55        5.11     46.91 o 
  -9   6   8      194.98      155.88     43.18 o 
  -8   6   8       93.14      106.15     41.94 o 
  -7   6   8      350.89      344.21     41.03 o 
  -6   6   8      126.13      145.45     41.59 o 
  -5   6   8     3148.80     3104.59     65.76 o 
  -4   6   8       21.76       25.99     31.46 o 
  -3   6   8      920.22      885.94     48.73 o 
  -2   6   8      328.13      356.54     38.42 o 
  -1   6   8       11.97       20.18     38.15 o 
   0   6   8      193.24      186.51     34.75 o 
   1   6   8       25.36       41.56     37.21 o 
   2   6   8     3505.25     3428.59     76.22 o 
   3   6   8     1524.28     1459.39     64.94 o 
   4   6   8      482.94      477.35     51.17 o 
   5   6   8       92.34      102.80     60.54 o 
   6   6   8        1.89        4.52     40.94 o 
   7   6   8        0.91       15.92     50.20 o 
   8   6   8       40.58       14.57     54.81 o 
  -9   7   8      213.53      176.35     52.96 o 
  -8   7   8       10.13        3.08     46.82 o 
  -7   7   8        8.65       18.68     38.27 o 
  -6   7   8      210.11      253.36     47.14 o 
  -5   7   8        2.86       -3.91     45.85 o 
  -4   7   8        0.66       -5.14     33.78 o 
  -3   7   8        0.00        5.14     35.48 o 
  -2   7   8      109.90      101.92     41.41 o 
  -1   7   8      130.58      169.47     43.18 o 
   0   7   8        7.25        2.11     38.83 o 
   1   7   8     1074.18     1114.66     51.28 o 
   2   7   8       26.07       37.60     40.91 o 
   3   7   8      357.74      342.21     52.72 o 
   4   7   8       29.12       33.63     51.93 o 
   5   7   8        5.85        7.14     53.16 o 
   6   7   8       15.74       -1.62     50.75 o 
   7   7   8      170.27      107.38     45.58 o 
  -8   8   8       33.24       25.58     45.67 o 
  -7   8   8       17.74       11.63     47.64 o 
  -6   8   8      163.78      170.36     40.42 o 
  -5   8   8       18.64       13.22     37.18 o 
  -4   8   8      718.47      761.26     51.78 o 
  -3   8   8      698.62      729.45     46.38 o 
  -2   8   8      573.70      535.12     49.49 o 
  -1   8   8      178.58      219.26     45.32 o 
   0   8   8      467.38      479.64     49.55 o 
   1   8   8      264.48      260.59     42.21 o 
   2   8   8      303.33      278.47     44.62 o 
   3   8   8       44.29       62.12     50.84 o 
   4   8   8        0.49        7.43     49.93 o 
   5   8   8      253.21      201.84     59.39 o 
  -5   9   8       92.52       87.44     48.90 o 
  -4   9   8        1.64       14.60     52.13 o 
  -3   9   8      188.82      182.19     54.04 o 
  -2   9   8      144.02      150.53     50.72 o 
  -1   9   8        4.63       -1.32     47.32 o 
   0   9   8      359.09      362.89     49.67 o 
   1   9   8        0.95        4.35     48.20 o 
   2   9   8       63.21       46.29     47.61 o 
   3   9   8        5.21       23.35     48.96 o 
 -13   1   9       19.86        5.05     54.37 o 
 -12   1   9       95.72       87.41     48.87 o 
 -11   1   9       26.59       14.04     43.41 o 
 -10   1   9       87.95       93.96     36.36 o 
  -9   1   9      124.06      121.04     42.62 o 
  -8   1   9      109.56      101.80     42.27 o 
  -7   1   9        0.59        5.35     34.60 o 
  -6   1   9      899.22      912.34     49.40 o 
  -5   1   9       17.78       21.47     34.75 o 
  -4   1   9      363.96      394.11     53.25 o 
  -3   1   9      159.79      155.49     45.00 o 
  -2   1   9     1409.57     1401.59     58.07 o 
  -1   1   9     1474.59     1544.60     58.45 o 
   0   1   9      787.36      779.91     57.63 o 
   1   1   9      331.15      365.09     45.97 o 
   2   1   9      294.56      314.34     43.35 o 
   3   1   9        9.03       18.71     43.71 o 
   4   1   9      833.44      778.53     55.34 o 
   5   1   9       83.22       56.13     45.06 o 
   6   1   9      218.03      210.77     46.55 o 
   7   1   9     2160.52     2111.15     76.19 o 
   8   1   9      312.68      327.99     53.25 o 
   9   1   9      220.62      223.46     59.42 o 
  10   1   9      191.35      188.48     68.99 o 
 -13   2   9        0.01        3.03     53.84 o 
 -12   2   9       92.94       96.54     49.52 o 
 -11   2   9      103.28       94.11     40.21 o 
 -10   2   9       19.73       28.58     37.13 o 
  -9   2   9      699.98      760.55     42.68 o 
  -8   2   9     1380.20     1373.04     49.20 o 
  -7   2   9      487.62      474.97     41.77 o 
  -6   2   9     2511.85     2480.38     62.09 o 
  -5   2   9      883.97      871.14     48.49 o 
  -4   2   9       17.16       39.71     40.56 o 
  -3   2   9     2549.09     2530.08     67.29 o 
  -2   2   9     4786.06     4572.80     84.77 o 
  -1   2   9     7890.20     8024.44    107.03 o 
   0   2   9     3351.18     3314.42     78.92 o 
   1   2   9     4477.50     4497.72     86.97 o 
   2   2   9        6.68        6.17     40.53 o 
   3   2   9      741.77      714.29     54.43 o 
   4   2   9      678.75      660.42     56.95 o 
   5   2   9      107.95      107.00     42.74 o 
   6   2   9      534.10      555.65     56.25 o 
   7   2   9       15.52       28.84     52.31 o 
   8   2   9      397.59      451.80     66.62 o 
   9   2   9       81.90       77.19     52.90 o 
  10   2   9      445.11      468.01     67.14 o 
 -12   3   9      143.69      113.58     57.48 o 
 -11   3   9       77.76       80.89     47.44 o 
 -10   3   9      264.21      273.13     45.91 o 
  -9   3   9       18.08       29.72     40.42 o 
  -8   3   9      599.55      605.70     42.24 o 
  -7   3   9      219.46      204.07     42.74 o 
  -6   3   9      570.59      572.07     43.21 o 
  -5   3   9      392.58      409.09     41.09 o 
  -4   3   9      272.73      236.94     42.06 o 
  -3   3   9        2.63       -4.73     37.60 o 
  -2   3   9     3130.73     3101.65     68.55 o 
  -1   3   9     2338.46     2368.68     65.09 o 
   0   3   9       58.17       57.63     40.86 o 
   1   3   9      639.68      675.61     52.22 o 
   2   3   9      189.46      179.87     44.32 o 
   3   3   9     2116.84     2116.79     69.99 o 
   4   3   9       17.54       28.78     44.53 o 
   5   3   9     1189.00     1189.97     60.09 o 
   6   3   9     1049.21     1093.63     64.00 o 
   7   3   9      482.99      461.17     40.53 o 
   8   3   9        3.66       -3.11     48.52 o 
   9   3   9       98.75       63.03     47.08 o 
 -12   4   9      317.69      333.49     57.42 o 
 -11   4   9      178.88      152.38     52.81 o 
 -10   4   9      354.29      359.16     51.37 o 
  -9   4   9      169.49      161.87     47.79 o 
  -8   4   9       19.03       17.12     39.01 o 
  -7   4   9     1167.32     1129.75     49.67 o 
  -6   4   9      149.29      154.70     42.15 o 
  -5   4   9     4078.37     4119.12     72.05 o 
  -4   4   9      205.63      192.88     36.83 o 
  -3   4   9     3847.98     3735.76     71.70 o 
  -2   4   9     1654.58     1672.66     59.18 o 
  -1   4   9      669.78      712.70     44.00 o 
   0   4   9      158.36      145.30     39.06 o 
   1   4   9       69.06       69.49     38.86 o 
   2   4   9      524.59      509.07     46.23 o 
   3   4   9      630.93      659.51     47.46 o 
   4   4   9      672.97      638.13     53.63 o 
   5   4   9     1845.92     1845.43     73.93 o 
   6   4   9      281.57      286.32     40.74 o 
   7   4   9      441.90      473.24     47.35 o 
   8   4   9        1.50       10.40     56.42 o 
   9   4   9        0.87        6.64     54.22 o 
 -11   5   9      406.51      448.21     55.22 o 
 -10   5   9       49.26       50.28     49.05 o 
  -9   5   9        0.27       -4.38     43.35 o 
  -8   5   9       49.21       33.45     37.07 o 
  -7   5   9      173.23      174.59     46.55 o 
  -6   5   9      643.78      630.85     46.29 o 
  -5   5   9      336.19      337.63     35.60 o 
  -4   5   9      756.04      738.64     42.68 o 
  -3   5   9      300.35      289.31     44.09 o 
  -2   5   9      401.93      411.12     46.70 o 
  -1   5   9      349.40      370.49     37.54 o 
   0   5   9      120.44      102.77     38.95 o 
   1   5   9      746.08      786.19     46.61 o 
   2   5   9     1293.02     1262.54     60.07 o 
   3   5   9      403.79      417.37     43.73 o 
   4   5   9      126.81      132.76     47.17 o 
   5   5   9       64.25       72.72     51.96 o 
   6   5   9       38.85       16.45     49.05 o 
   7   5   9       64.32       43.56     43.15 o 
   8   5   9        0.05       13.92     41.83 o 
 -10   6   9       12.23        9.63     50.75 o 
  -9   6   9       33.34       22.18     46.91 o 
  -8   6   9        4.12        2.67     36.86 o 
  -7   6   9      215.05      217.97     42.62 o 
  -6   6   9      234.05      242.61     43.62 o 
  -5   6   9      886.95      893.96     50.14 o 
  -4   6   9      350.47      353.25     42.65 o 
  -3   6   9      318.35      321.36     42.44 o 
  -2   6   9      141.36      126.36     39.18 o 
  -1   6   9       24.78       35.66     38.92 o 
   0   6   9      368.90      342.42     44.18 o 
   1   6   9      208.56      199.73     44.70 o 
   2   6   9       31.71       25.47     45.70 o 
   3   6   9      317.17      299.77     46.61 o 
   4   6   9      273.14      312.31     53.72 o 
   5   6   9      105.26      114.64     48.76 o 
   6   6   9      753.14      722.84     53.84 o 
   7   6   9        0.25       -4.61     44.65 o 
  -9   7   9        0.85        6.67     51.37 o 
  -8   7   9      179.60      160.81     52.69 o 
  -7   7   9       65.69       69.99     37.01 o 
  -6   7   9       46.15       46.20     36.19 o 
  -5   7   9       36.90       13.42     38.71 o 
  -4   7   9      891.89      926.38     51.05 o 
  -3   7   9      575.01      561.88     42.82 o 
  -2   7   9      124.59      125.30     40.94 o 
  -1   7   9      624.12      643.04     47.32 o 
   0   7   9      478.69      551.04     48.05 o 
   1   7   9       19.42       15.27     39.97 o 
   2   7   9      589.17      610.14     45.64 o 
   3   7   9        0.14       -3.64     43.53 o 
   4   7   9       21.05       14.07     49.17 o 
   5   7   9       90.71       71.46     45.44 o 
   6   7   9        0.35      -22.06     51.28 o 
  -7   8   9       29.19       32.98     53.46 o 
  -6   8   9        5.41        0.18     50.99 o 
  -5   8   9       50.39       25.79     49.67 o 
  -4   8   9       14.32       23.97     43.68 o 
  -3   8   9      148.20      114.52     37.80 o 
  -2   8   9      212.05      216.21     47.02 o 
  -1   8   9        4.42        7.23     42.82 o 
   0   8   9      132.51      120.25     41.91 o 
   1   8   9      103.56       85.18     38.24 o 
   2   8   9       44.36       20.24     43.41 o 
   3   8   9      128.08      117.96     56.57 o 
   4   8   9      447.02      445.07     58.16 o 
  -5   9   9       30.05       41.77     51.34 o 
  -4   9   9        1.64       -2.32     43.62 o 
  -3   9   9      240.78      225.19     55.87 o 
  -2   9   9        8.61        7.96     54.01 o 
  -1   9   9      109.16      139.49     45.06 o 
   0   9   9       10.88       13.98     52.02 o 
   1   9   9       21.01       12.54     54.54 o 
   2   9   9       25.28       47.88     55.95 o 
 -13   0  10       77.95       73.75     58.01 o 
 -12   0  10        8.14        8.69     53.99 o 
 -11   0  10       80.55       70.49     42.77 o 
 -10   0  10      671.34      722.22     46.32 o 
  -9   0  10      590.43      572.48     42.53 o 
  -8   0  10       60.13       71.78     39.74 o 
  -7   0  10      447.64      451.83     48.73 o 
  -6   0  10     2022.75     2058.19     54.98 o 
  -5   0  10     1180.76     1154.13     55.81 o 
  -4   0  10        0.35       -1.47     45.58 o 
  -3   0  10       10.39        6.93     37.60 o 
  -2   0  10       14.54       24.06     36.42 o 
  -1   0  10     4700.34     4618.23     81.51 o 
   0   0  10      772.04      763.61     55.98 o 
   1   0  10     9185.28     9167.59    112.49 o 
   2   0  10     5197.86     5377.23     89.97 o 
   3   0  10     1379.34     1380.32     56.25 o 
   4   0  10      429.17      372.82     46.38 o 
   5   0  10      524.35      504.58     52.78 o 
   6   0  10      246.48      227.40     47.99 o 
   7   0  10        1.47        0.41     46.38 o 
   8   0  10      248.37      282.47     54.13 o 
   9   0  10       86.18       81.33     57.30 o 
  10   0  10      280.81      240.67     63.09 o 
 -13   1  10      227.42      245.75     56.78 o 
 -12   1  10       33.52       35.75     54.51 o 
 -11   1  10       13.94       17.30     45.85 o 
 -10   1  10      175.00      168.18     41.83 o 
  -9   1  10      236.14      260.12     40.09 o 
  -8   1  10      768.55      774.33     44.85 o 
  -7   1  10      614.68      604.06     45.50 o 
  -6   1  10     1531.34     1528.36     53.10 o 
  -5   1  10      827.13      781.67     47.02 o 
  -4   1  10      870.09      838.89     50.96 o 
  -3   1  10       82.65      141.16     43.41 o 
  -2   1  10      112.68      121.22     44.85 o 
  -1   1  10      678.17      716.05     49.84 o 
   0   1  10       66.55       45.14     43.32 o 
   1   1  10       76.91       46.29     45.26 o 
   2   1  10      767.72      746.75     52.58 o 
   3   1  10        5.46        4.35     45.14 o 
   4   1  10      715.45      733.74     49.20 o 
   5   1  10       32.26       35.54     44.73 o 
   6   1  10     1110.45     1144.09     60.42 o 
   7   1  10        4.40       21.27     49.99 o 
   8   1  10        3.20        1.88     54.16 o 
   9   1  10      348.90      336.25     65.32 o 
 -12   2  10      108.75      101.21     53.60 o 
 -11   2  10       41.35       31.43     45.73 o 
 -10   2  10      393.27      416.43     49.49 o 
  -9   2  10      189.01      187.24     38.62 o 
  -8   2  10       23.09       31.25     34.63 o 
  -7   2  10       31.39       24.85     38.36 o 
  -6   2  10        3.08        8.69     42.65 o 
  -5   2  10      730.54      703.13     41.68 o 
  -4   2  10       47.26       34.63     34.89 o 
  -3   2  10      948.62      927.88     52.22 o 
  -2   2  10      777.69      775.74     47.52 o 
  -1   2  10     1368.10     1440.21     55.69 o 
   0   2  10      555.86      586.38     49.99 o 
   1   2  10       53.62       50.84     41.56 o 
   2   2  10      166.06      159.46     45.97 o 
   3   2  10      644.40      626.97     52.40 o 
   4   2  10      500.11      514.42     52.75 o 
   5   2  10       25.83       28.84     37.63 o 
   6   2  10       10.60       11.48     47.64 o 
   7   2  10      580.70      590.99     59.27 o 
   8   2  10      204.55      194.50     59.51 o 
   9   2  10       72.86       61.30     74.72 o 
 -12   3  10      372.27      381.95     57.04 o 
 -11   3  10      349.33      423.22     53.43 o 
 -10   3  10       30.00       20.59     39.30 o 
  -9   3  10       60.98       82.04     44.20 o 
  -8   3  10     3058.84     2953.50     65.53 o 
  -7   3  10      140.14      141.57     35.98 o 
  -6   3  10      207.07      201.31     36.92 o 
  -5   3  10      599.30      583.12     38.42 o 
  -4   3  10     1525.41     1545.39     50.31 o 
  -3   3  10      768.52      748.04     48.40 o 
  -2   3  10      202.68      151.94     37.13 o 
  -1   3  10      544.18      524.76     49.81 o 
   0   3  10      291.20      263.38     45.85 o 
   1   3  10      519.94      542.85     44.91 o 
   2   3  10       23.79       21.82     42.41 o 
   3   3  10       55.53       46.61     39.33 o 
   4   3  10     1087.61     1100.18     56.39 o 
   5   3  10       38.71       57.72     46.38 o 
   6   3  10      101.61       85.12     45.32 o 
   7   3  10      125.75      131.38     63.03 o 
   8   3  10      279.71      277.74     51.08 o 
   9   3  10       10.07      -10.13     54.90 o 
 -12   4  10       88.92       72.78     56.72 o 
 -11   4  10       13.47        7.31     48.02 o 
 -10   4  10        3.37       17.98     41.85 o 
  -9   4  10       42.33       36.22     43.29 o 
  -8   4  10       27.59       27.96     35.89 o 
  -7   4  10      401.13      406.71     41.24 o 
  -6   4  10      585.09      573.37     41.24 o 
  -5   4  10     1215.44     1185.00     52.52 o 
  -4   4  10      315.62      304.03     42.24 o 
  -3   4  10        0.03        3.76     34.57 o 
  -2   4  10      942.03      952.53     47.41 o 
  -1   4  10      267.85      270.01     42.77 o 
   0   4  10      292.47      285.52     43.50 o 
   1   4  10      441.19      388.26     42.12 o 
   2   4  10      615.88      603.41     47.38 o 
   3   4  10       51.95       56.63     43.26 o 
   4   4  10     1361.58     1320.70     56.51 o 
   5   4  10        5.52       10.25     48.96 o 
   6   4  10        1.97       -7.43     57.07 o 
   7   4  10       24.61       49.26     47.91 o 
   8   4  10      172.93      170.47     50.93 o 
 -11   5  10        2.42       12.60     51.40 o 
 -10   5  10        8.34        7.52     49.76 o 
  -9   5  10       26.70       16.71     45.76 o 
  -8   5  10       52.65       47.38     38.54 o 
  -7   5  10      328.46      339.57     43.53 o 
  -6   5  10        5.98        8.46     36.27 o 
  -5   5  10      320.32      320.36     41.15 o 
  -4   5  10      245.18      257.36     32.37 o 
  -3   5  10      920.20      941.19     48.61 o 
  -2   5  10        1.75       19.30     39.09 o 
  -1   5  10      651.91      647.79     44.82 o 
   0   5  10      408.90      445.19     42.68 o 
   1   5  10       12.15       14.30     39.56 o 
   2   5  10      758.43      762.34     46.64 o 
   3   5  10      507.78      531.04     45.11 o 
   4   5  10      355.42      339.65     44.70 o 
   5   5  10      958.80     1012.27     60.83 o 
   6   5  10      158.24      123.74     42.18 o 
   7   5  10       52.81       13.13     45.06 o 
   8   5  10        8.76       12.34     58.48 o 
 -10   6  10      794.97      773.65     62.86 o 
  -9   6  10        3.11       10.13     48.40 o 
  -8   6  10       99.09       83.80     41.30 o 
  -7   6  10      136.70      125.56     41.94 o 
  -6   6  10       45.13       49.55     39.33 o 
  -5   6  10      201.16      214.91     37.51 o 
  -4   6  10        5.11        9.40     36.04 o 
  -3   6  10      481.25      500.67     38.89 o 
  -2   6  10       55.43       62.00     30.61 o 
  -1   6  10       91.71       82.30     35.36 o 
   0   6  10      479.73      494.09     43.85 o 
   1   6  10       23.65       33.87     45.09 o 
   2   6  10        3.92        8.37     43.53 o 
   3   6  10        0.42      -17.06     42.15 o 
   4   6  10      273.34      280.73     47.99 o 
   5   6  10      213.69      205.69     57.39 o 
   6   6  10      189.60      173.21     38.86 o 
   7   6  10      954.97      943.04     54.10 o 
  -9   7  10      150.65      169.45     47.73 o 
  -8   7  10       84.25       69.23     52.05 o 
  -7   7  10      132.33      148.21     43.00 o 
  -6   7  10       10.33       -2.06     40.42 o 
  -5   7  10       13.49        3.41     42.74 o 
  -4   7  10       16.72       21.71     44.03 o 
  -3   7  10        4.72       12.54     37.30 o 
  -2   7  10      390.99      460.96     42.12 o 
  -1   7  10        9.61       13.80     38.27 o 
   0   7  10       47.27       38.98     38.18 o 
   1   7  10       60.80       33.51     41.97 o 
   2   7  10       10.69       -0.12     43.44 o 
   3   7  10      111.97       82.89     52.40 o 
   4   7  10       28.82       37.95     52.84 o 
   5   7  10        7.63        7.49     61.68 o 
  -7   8  10      530.60      561.26     59.13 o 
  -6   8  10      646.77      667.12     57.72 o 
  -5   8  10       61.33       55.34     47.52 o 
  -4   8  10      373.54      473.44     57.48 o 
  -3   8  10       20.36       28.31     42.38 o 
  -2   8  10      472.58      413.85     54.72 o 
  -1   8  10      108.50      103.27     47.52 o 
   0   8  10       61.56       72.02     45.35 o 
   1   8  10      461.16      460.99     49.58 o 
   2   8  10      112.95      109.79     49.52 o 
   3   8  10     1152.82     1174.22     66.29 o 
   4   8  10       67.51       70.26     49.67 o 
  -4   9  10        7.00      -11.51     54.25 o 
  -3   9  10       29.78       49.17     57.01 o 
  -2   9  10       61.08       53.25     49.58 o 
  -1   9  10      214.39      232.48     57.69 o 
   0   9  10      505.53      452.65     53.52 o 
   1   9  10      335.09      326.26     55.22 o 
 -13   1  11       92.77       83.27     56.57 o 
 -12   1  11      158.00      149.77     55.19 o 
 -11   1  11       52.99       46.67     45.32 o 
 -10   1  11       11.42       23.91     40.15 o 
  -9   1  11       21.68       29.78     35.16 o 
  -8   1  11     1349.79     1332.45     49.73 o 
  -7   1  11        2.56       -4.29     40.00 o 
  -6   1  11      995.97      986.57     46.41 o 
  -5   1  11     1096.22     1016.91     50.05 o 
  -4   1  11       10.14       14.22     37.21 o 
  -3   1  11      409.63      409.30     40.00 o 
  -2   1  11     3399.51     3473.09     71.11 o 
  -1   1  11      878.75      819.35     52.78 o 
   0   1  11     1014.46     1056.06     53.96 o 
   1   1  11      677.71      624.06     49.49 o 
   2   1  11      511.65      471.15     47.88 o 
   3   1  11       14.63       13.42     42.88 o 
   4   1  11     2541.84     2568.88     69.73 o 
   5   1  11      585.38      609.79     48.08 o 
   6   1  11       43.66       52.28     46.23 o 
   7   1  11      286.08      299.33     51.46 o 
   8   1  11      136.51      125.48     56.45 o 
   9   1  11        3.57       17.45     59.89 o 
 -12   2  11      270.77      306.52     56.01 o 
 -11   2  11      105.79      102.36     46.58 o 
 -10   2  11        1.27       -4.46     44.44 o 
  -9   2  11      292.72      320.97     40.94 o 
  -8   2  11        0.50       16.33     29.31 o 
  -7   2  11      235.68      233.01     38.07 o 
  -6   2  11        7.63        4.61     34.78 o 
  -5   2  11       57.29       57.80     35.63 o 
  -4   2  11      433.96      424.83     41.74 o 
  -3   2  11      674.94      686.98     44.15 o 
  -2   2  11      465.50      440.63     47.73 o 
  -1   2  11       96.51       76.78     37.45 o 
   0   2  11       83.52       65.65     41.85 o 
   1   2  11      204.81      221.49     46.23 o 
   2   2  11      292.82      271.07     44.32 o 
   3   2  11       20.68       27.46     44.38 o 
   4   2  11      182.66      167.74     42.12 o 
   5   2  11        7.76       12.75     42.24 o 
   6   2  11       14.40        9.90     48.85 o 
   7   2  11       39.05       28.05     52.13 o 
   8   2  11       13.61        9.99     58.60 o 
   9   2  11       38.31       38.42     82.71 o 
 -12   3  11       53.68       58.19     58.36 o 
 -11   3  11       60.46       51.17     47.88 o 
 -10   3  11      295.91      273.27     50.14 o 
  -9   3  11       53.51       56.92     41.68 o 
  -8   3  11     1976.99     1981.71     56.13 o 
  -7   3  11      457.68      456.17     39.83 o 
  -6   3  11      125.89      122.01     39.56 o 
  -5   3  11      907.67      903.09     47.02 o 
  -4   3  11       11.01       19.36     32.54 o 
  -3   3  11      240.80      250.81     40.50 o 
  -2   3  11      288.09      282.70     39.06 o 
  -1   3  11      123.00      117.66     38.89 o 
   0   3  11      681.14      679.60     51.99 o 
   1   3  11       29.91       26.76     38.54 o 
   2   3  11      335.22      302.06     46.61 o 
   3   3  11      469.99      475.76     50.23 o 
   4   3  11      552.53      547.84     45.38 o 
   5   3  11      332.70      335.66     44.76 o 
   6   3  11      123.98      121.13     55.16 o 
   7   3  11      592.18      578.80     64.79 o 
   8   3  11       13.35       -2.56     45.35 o 
 -11   4  11      518.59      534.48     54.63 o 
 -10   4  11      916.76      965.15     50.90 o 
  -9   4  11      136.42      132.94     47.46 o 
  -8   4  11      755.12      778.91     46.44 o 
  -7   4  11       50.07       61.24     40.74 o 
  -6   4  11      296.00      292.95     37.77 o 
  -5   4  11       71.80       60.21     34.57 o 
  -4   4  11      322.31      308.52     39.01 o 
  -3   4  11     2256.12     2226.41     58.66 o 
  -2   4  11      274.52      263.29     42.71 o 
  -1   4  11     1115.38     1118.59     51.55 o 
   0   4  11      124.97      122.39     37.71 o 
   1   4  11      966.88      958.19     50.87 o 
   2   4  11     1459.17     1482.39     56.57 o 
   3   4  11        0.52       -5.61     38.12 o 
   4   4  11       88.76       89.91     44.15 o 
   5   4  11      386.31      408.83     57.80 o 
   6   4  11      211.08      215.29     60.56 o 
   7   4  11      584.37      575.69     52.99 o 
   8   4  11       60.96       70.37     49.93 o 
 -11   5  11      505.31      520.70     53.81 o 
 -10   5  11       25.16       15.33     42.62 o 
  -9   5  11      757.64      818.24     53.49 o 
  -8   5  11      177.80      176.99     41.53 o 
  -7   5  11      108.72      103.39     36.16 o 
  -6   5  11        6.12        4.44     38.27 o 
  -5   5  11      188.43      192.71     41.41 o 
  -4   5  11     1229.74     1257.05     46.82 o 
  -3   5  11      202.01      204.66     35.30 o 
  -2   5  11      224.14      226.54     39.48 o 
  -1   5  11      569.78      580.39     42.91 o 
   0   5  11      299.71      272.07     42.53 o 
   1   5  11      123.28      149.91     44.18 o 
   2   5  11      112.05       97.66     41.00 o 
   3   5  11      851.62      836.98     56.25 o 
   4   5  11      259.93      263.29     54.93 o 
   5   5  11       36.11       60.07     54.66 o 
   6   5  11        4.94       -2.53     42.32 o 
   7   5  11       41.67       45.94     56.60 o 
 -10   6  11        6.47       -1.70     49.46 o 
  -9   6  11       15.06        5.29     48.90 o 
  -8   6  11       67.08       79.30     42.91 o 
  -7   6  11      313.90      327.29     39.06 o 
  -6   6  11      631.67      680.60     43.65 o 
  -5   6  11       52.16       64.41     37.07 o 
  -4   6  11      501.59      562.17     41.18 o 
  -3   6  11      163.05      162.75     32.63 o 
  -2   6  11      297.62      255.56     42.15 o 
  -1   6  11        2.71       11.34     40.97 o 
   0   6  11       67.37       98.63     38.04 o 
   1   6  11      464.52      433.09     50.31 o 
   2   6  11      156.69      160.81     47.58 o 
   3   6  11      702.00      740.78     48.90 o 
   4   6  11        0.44       10.19     43.47 o 
   5   6  11      552.67      565.55     57.01 o 
   6   6  11      165.08      190.18     45.41 o 
  -9   7  11        5.13       82.45     45.61 o 
  -8   7  11        3.99       13.01     50.55 o 
  -7   7  11       60.60       42.85     44.97 o 
  -6   7  11        9.09        8.87     41.97 o 
  -5   7  11      351.72      382.13     40.77 o 
  -4   7  11      164.28      182.31     47.64 o 
  -3   7  11      229.01      239.14     40.65 o 
  -2   7  11       25.47        6.67     38.01 o 
  -1   7  11      140.32      124.86     38.68 o 
   0   7  11      238.58      221.17     45.91 o 
   1   7  11        0.97        8.25     46.20 o 
   2   7  11      130.63      144.04     50.99 o 
   3   7  11        0.46       -9.22     43.44 o 
   4   7  11      134.95      151.15     53.46 o 
   5   7  11       25.63       38.04     64.29 o 
  -7   8  11        0.22       -0.12     56.16 o 
  -6   8  11       42.30       14.74     52.96 o 
  -5   8  11        1.67        2.17     45.61 o 
  -4   8  11      154.05      161.02     42.21 o 
  -3   8  11        3.82      -10.13     53.93 o 
  -2   8  11       61.74       29.87     48.76 o 
  -1   8  11      124.83      101.24     51.61 o 
   0   8  11      146.72      139.72     44.38 o 
   1   8  11       83.53       65.97     41.71 o 
   2   8  11        0.98       10.63     54.75 o 
   3   8  11       39.50       44.53     41.09 o 
  -2   9  11       19.27       33.07     50.93 o 
  -1   9  11       40.78       39.45     58.24 o 
 -12   0  12       25.04       51.34     48.85 o 
 -11   0  12      884.33      961.98     61.24 o 
 -10   0  12       59.31       79.33     46.17 o 
  -9   0  12     1279.60     1365.61     53.60 o 
  -8   0  12      189.01      199.14     34.25 o 
  -7   0  12      153.13      129.44     33.63 o 
  -6   0  12       68.17       67.82     37.71 o 
  -5   0  12      124.26      107.88     40.53 o 
  -4   0  12     4290.19     4280.46     72.25 o 
  -3   0  12     2979.68     2863.07     61.30 o 
  -2   0  12     3777.92     3670.64     74.31 o 
  -1   0  12     1474.45     1410.17     56.75 o 
   0   0  12      674.22      665.21     46.20 o 
   1   0  12      249.85      238.70     43.09 o 
   2   0  12      167.31      153.58     48.73 o 
   3   0  12        6.90       -1.85     39.24 o 
   4   0  12      544.96      559.59     50.61 o 
   5   0  12     2083.78     2157.82     69.82 o 
   6   0  12       13.48       14.13     43.21 o 
   7   0  12      774.71      805.93     62.41 o 
   8   0  12      794.67      746.83     61.24 o 
 -12   1  12       14.11        6.14     55.81 o 
 -11   1  12      566.34      611.28     47.73 o 
 -10   1  12       99.93      104.56     48.38 o 
  -9   1  12       90.77       96.10     39.30 o 
  -8   1  12       41.31       49.02     31.28 o 
  -7   1  12     1663.05     1676.19     53.13 o 
  -6   1  12       24.88       44.12     41.85 o 
  -5   1  12      445.01      426.51     44.97 o 
  -4   1  12       23.49       27.26     40.50 o 
  -3   1  12      258.28      241.11     41.36 o 
  -2   1  12       60.92       61.06     36.19 o 
  -1   1  12        5.22       -0.94     43.26 o 
   0   1  12     1203.39     1194.87     55.31 o 
   1   1  12      187.93      166.95     48.73 o 
   2   1  12      826.60      794.39     49.93 o 
   3   1  12        2.26       -4.61     42.06 o 
   4   1  12     1170.76     1087.58     51.90 o 
   5   1  12      102.87      102.89     41.09 o 
   6   1  12      899.03      855.72     52.84 o 
   7   1  12       78.16       72.96     52.96 o 
   8   1  12       93.56       69.73     62.97 o 
 -12   2  12        6.71        4.93     57.92 o 
 -11   2  12      111.64      101.16     52.37 o 
 -10   2  12      998.25     1016.91     52.78 o 
  -9   2  12       70.22       79.48     40.00 o 
  -8   2  12     3230.49     3193.56     64.79 o 
  -7   2  12       49.22       73.31     36.33 o 
  -6   2  12       35.32       34.31     33.78 o 
  -5   2  12      497.95      519.20     43.82 o 
  -4   2  12      174.59      165.33     39.24 o 
  -3   2  12      244.63      240.58     41.24 o 
  -2   2  12       65.90       70.84     36.45 o 
  -1   2  12       25.02       25.14     38.86 o 
   0   2  12      365.73      386.18     44.67 o 
   1   2  12      212.58      242.17     47.32 o 
   2   2  12      266.38      272.28     39.71 o 
   3   2  12      151.81      140.16     40.86 o 
   4   2  12      300.18      315.83     48.61 o 
   5   2  12      418.33      446.13     51.17 o 
   6   2  12        6.96        7.02     48.26 o 
   7   2  12      155.84      131.76     55.66 o 
   8   2  12        9.97       12.48     59.77 o 
 -12   3  12       41.38       48.90     56.07 o 
 -11   3  12        1.81       10.49     40.77 o 
 -10   3  12        0.01        3.32     47.35 o 
  -9   3  12       31.25       37.45     44.00 o 
  -8   3  12      144.32      154.88     39.27 o 
  -7   3  12      620.10      640.60     42.00 o 
  -6   3  12      294.31      301.21     37.89 o 
  -5   3  12       30.63       41.74     34.98 o 
  -4   3  12       54.59       50.72     38.83 o 
  -3   3  12      629.88      616.60     48.26 o 
  -2   3  12        4.97        8.87     32.63 o 
  -1   3  12       21.32       35.54     35.69 o 
   0   3  12      492.06      504.49     44.18 o 
   1   3  12       11.05       -1.35     33.69 o 
   2   3  12      673.93      641.51     49.08 o 
   3   3  12      286.09      273.72     42.27 o 
   4   3  12      558.13      554.24     50.23 o 
   5   3  12      411.31      395.64     51.11 o 
   6   3  12        6.21       15.86     53.78 o 
   7   3  12      370.26      379.86     66.15 o 
   8   3  12      202.69      198.05     56.22 o 
 -11   4  12       27.84       27.67     53.81 o 
 -10   4  12       36.71       24.38     47.20 o 
  -9   4  12      214.68      211.39     46.67 o 
  -8   4  12      145.53      174.67     40.86 o 
  -7   4  12      474.72      457.70     48.05 o 
  -6   4  12        6.16       12.22     40.12 o 
  -5   4  12     2028.52     2047.59     57.98 o 
  -4   4  12      118.92      121.57     38.48 o 
  -3   4  12     2730.95     2668.92     60.62 o 
  -2   4  12      705.78      731.24     49.64 o 
  -1   4  12      367.25      350.38     40.53 o 
   0   4  12      519.24      523.08     46.82 o 
   1   4  12     2008.40     2061.13     60.36 o 
   2   4  12      575.81      556.42     42.85 o 
   3   4  12       34.83       47.05     43.00 o 
   4   4  12      613.24      646.35     52.90 o 
   5   4  12        1.91        5.61     52.05 o 
   6   4  12       67.24       63.15     54.07 o 
   7   4  12        6.76       35.75     50.05 o 
 -10   5  12       53.38       59.62     48.32 o 
  -9   5  12      122.70      102.15     46.55 o 
  -8   5  12       17.22        7.64     42.24 o 
  -7   5  12      573.18      562.59     46.91 o 
  -6   5  12      250.31      279.30     40.09 o 
  -5   5  12       98.80      107.91     35.01 o 
  -4   5  12      133.87      159.58     38.98 o 
  -3   5  12       95.08      109.50     33.19 o 
  -2   5  12       29.11       33.22     34.25 o 
  -1   5  12      379.06      362.80     45.85 o 
   0   5  12     1134.67     1159.24     55.13 o 
   1   5  12      357.97      374.90     47.82 o 
   2   5  12      272.60      274.48     45.11 o 
   3   5  12       60.05       89.64     49.37 o 
   4   5  12       22.28       38.10     51.34 o 
   5   5  12        8.82       22.62     48.76 o 
   6   5  12      635.84      649.76     53.40 o 
  -9   6  12       46.75       38.51     45.85 o 
  -8   6  12      249.82      260.88     42.91 o 
  -7   6  12      196.78      217.03     38.10 o 
  -6   6  12      636.28      601.12     47.58 o 
  -5   6  12       77.00      105.15     40.30 o 
  -4   6  12      252.16      234.97     38.80 o 
  -3   6  12       16.91       21.35     35.89 o 
  -2   6  12        0.30      -13.98     39.68 o 
  -1   6  12      381.67      413.50     42.32 o 
   0   6  12      573.94      602.21     50.49 o 
   1   6  12     1394.12     1414.78     58.66 o 
   2   6  12     1201.61     1184.86     59.57 o 
   3   6  12        6.32       -0.88     37.98 o 
   4   6  12      196.88      202.81     48.05 o 
   5   6  12      255.78      255.03     58.63 o 
  -8   7  12        1.54       18.24     50.75 o 
  -7   7  12      177.12      172.76     48.90 o 
  -6   7  12       95.83      102.24     49.70 o 
  -5   7  12        4.55       -8.99     49.79 o 
  -4   7  12      239.56      255.62     44.88 o 
  -3   7  12      127.21      126.06     43.94 o 
  -2   7  12       41.73       46.38     37.98 o 
  -1   7  12       56.74       76.66     41.15 o 
   0   7  12        2.35       -2.58     45.09 o 
   1   7  12      136.99      137.64     46.23 o 
   2   7  12       18.89       18.24     46.17 o 
   3   7  12       30.48        5.29     41.74 o 
   4   7  12       23.07       36.42     50.67 o 
  -6   8  12       51.27       52.49     51.52 o 
  -5   8  12        3.04      -11.37     49.08 o 
  -4   8  12       78.97       69.05     54.81 o 
  -3   8  12       32.00        6.67     48.08 o 
  -2   8  12      125.26      117.37     53.10 o 
  -1   8  12       55.15       43.29     49.61 o 
   0   8  12       21.91       17.65     51.72 o 
   1   8  12      369.43      368.79     51.31 o 
   2   8  12       23.69       20.15     48.70 o 
 -12   1  13      143.90      143.69     51.81 o 
 -11   1  13      961.40     1029.80     54.95 o 
 -10   1  13       55.18       39.80     43.94 o 
  -9   1  13      467.15      479.99     47.67 o 
  -8   1  13      449.02      478.05     44.97 o 
  -7   1  13        1.22       16.54     33.75 o 
  -6   1  13      190.77      193.53     36.74 o 
  -5   1  13      599.10      597.04     47.05 o 
  -4   1  13      472.76      468.04     41.06 o 
  -3   1  13      430.56      436.79     43.26 o 
  -2   1  13      113.30      103.59     35.07 o 
  -1   1  13     1872.95     1785.33     58.83 o 
   0   1  13      395.50      400.37     48.14 o 
   1   1  13     3422.44     3480.73     73.11 o 
   2   1  13       47.83       60.24     38.89 o 
   3   1  13       53.16       57.57     41.88 o 
   4   1  13      129.96      105.42     42.24 o 
   5   1  13       73.31       79.19     40.68 o 
   6   1  13      138.26      125.33     50.72 o 
   7   1  13        2.41       -4.32     57.36 o 
   8   1  13       59.25       62.03     58.27 o 
 -12   2  13        0.09       15.24     58.45 o 
 -11   2  13      233.91      228.39     52.78 o 
 -10   2  13      187.50      184.19     45.73 o 
  -9   2  13      570.26      599.54     49.70 o 
  -8   2  13       93.14      107.06     37.57 o 
  -7   2  13      779.97      761.55     40.94 o 
  -6   2  13      106.89      105.65     37.65 o 
  -5   2  13      320.62      327.20     37.24 o 
  -4   2  13      743.14      708.30     41.71 o 
  -3   2  13       88.28       86.68     35.83 o 
  -2   2  13     3720.00     3674.61     69.41 o 
  -1   2  13     1008.96      983.31     49.17 o 
   0   2  13     1089.69     1053.56     47.23 o 
   1   2  13     2505.55     2514.54     63.27 o 
   2   2  13      231.20      237.91     41.00 o 
   3   2  13       16.69       18.06     35.07 o 
   4   2  13      148.44      168.07     42.09 o 
   5   2  13     1282.15     1318.11     63.30 o 
   6   2  13      823.41      803.40     62.06 o 
   7   2  13      448.29      463.54     63.62 o 
   8   2  13      418.49      408.83     70.82 o 
 -11   3  13      145.74      126.00     53.05 o 
 -10   3  13       32.78       25.67     43.71 o 
  -9   3  13      156.35      163.22     44.65 o 
  -8   3  13      102.21      105.36     37.39 o 
  -7   3  13      524.69      532.72     46.82 o 
  -6   3  13      258.61      263.14     38.45 o 
  -5   3  13       38.98       30.25     36.48 o 
  -4   3  13       53.34       58.07     32.96 o 
  -3   3  13       33.82       38.36     36.45 o 
  -2   3  13       70.05       70.40     32.31 o 
  -1   3  13        0.15        6.20     31.63 o 
   0   3  13      441.54      457.11     43.65 o 
   1   3  13     1102.96     1088.05     47.99 o 
   2   3  13      471.40      498.50     44.76 o 
   3   3  13      129.17      143.89     38.10 o 
   4   3  13       44.39       41.74     43.32 o 
   5   3  13      403.45      424.95     51.81 o 
   6   3  13        0.12        2.73     58.33 o 
   7   3  13        0.04        7.11     61.48 o 
 -11   4  13       58.79       57.98     52.25 o 
 -10   4  13       28.57       27.82     48.90 o 
  -9   4  13        2.34        6.78     41.74 o 
  -8   4  13      107.22      116.34     38.65 o 
  -7   4  13        3.85        0.73     41.09 o 
  -6   4  13      683.68      752.36     46.97 o 
  -5   4  13      566.79      567.14     43.47 o 
  -4   4  13      434.05      424.60     38.98 o 
  -3   4  13     1194.25     1155.98     47.64 o 
  -2   4  13      166.21      169.53     35.25 o 
  -1   4  13        6.07       11.84     38.92 o 
   0   4  13        2.56        9.05     40.24 o 
   1   4  13      426.20      470.74     42.74 o 
   2   4  13      661.54      676.02     48.64 o 
   3   4  13      338.42      358.95     51.90 o 
   4   4  13      709.17      771.42     54.72 o 
   5   4  13       35.39       20.53     57.33 o 
   6   4  13       15.73       24.76     59.04 o 
   7   4  13        9.65       24.00     48.58 o 
 -10   5  13      106.85       84.27     56.39 o 
  -9   5  13        0.22        7.40     40.36 o 
  -8   5  13       36.66       25.49     44.23 o 
  -7   5  13      348.84      379.04     47.99 o 
  -6   5  13       12.42       34.95     46.08 o 
  -5   5  13      534.72      574.31     49.46 o 
  -4   5  13      408.30      430.56     42.41 o 
  -3   5  13      483.85      528.78     42.50 o 
  -2   5  13      368.36      375.37     42.79 o 
  -1   5  13       42.04       38.77     39.50 o 
   0   5  13       69.72       95.16     38.42 o 
   1   5  13       31.79       32.16     40.83 o 
   2   5  13      293.59      327.14     44.03 o 
   3   5  13       13.63       14.69     43.59 o 
   4   5  13       69.45       66.12     51.08 o 
   5   5  13      138.47      152.88     48.79 o 
   6   5  13      115.55      100.10     61.45 o 
  -9   6  13        7.42        0.15     43.62 o 
  -8   6  13       26.83       18.18     40.97 o 
  -7   6  13      143.34      155.88     41.12 o 
  -6   6  13        2.82        3.03     38.95 o 
  -5   6  13      129.38      117.90     41.71 o 
  -4   6  13      142.95      110.26     45.53 o 
  -3   6  13        0.05        1.47     43.76 o 
  -2   6  13       88.41      109.82     41.56 o 
  -1   6  13      595.20      610.87     45.73 o 
   0   6  13       13.12       37.39     42.59 o 
   1   6  13       94.95       82.74     41.56 o 
   2   6  13      398.23      430.41     50.84 o 
   3   6  13      153.37      134.49     45.09 o 
   4   6  13      155.84      151.59     51.81 o 
   5   6  13       44.84       38.98     62.74 o 
  -7   7  13      133.75      103.42     54.13 o 
  -6   7  13      222.75      220.64     48.73 o 
  -5   7  13       19.04       10.43     42.56 o 
  -4   7  13      502.66      510.27     49.23 o 
  -3   7  13      582.89      589.49     52.25 o 
  -2   7  13       20.02       19.86     38.42 o 
  -1   7  13      157.12      172.65     47.55 o 
   0   7  13      344.43      337.89     51.08 o 
   1   7  13      118.13      113.11     49.81 o 
   2   7  13      457.25      421.54     49.64 o 
   3   7  13      247.76      199.32     46.97 o 
  -5   8  13       77.32       89.73     58.68 o 
  -4   8  13        1.50        4.35     48.93 o 
  -3   8  13       15.32       -3.11     50.14 o 
  -2   8  13        5.66      -12.07     48.17 o 
  -1   8  13       12.39       13.60     56.01 o 
   0   8  13        5.59        3.91     54.31 o 
   1   8  13       52.83       39.33     46.64 o 
 -12   0  14      715.36      765.60     68.58 o 
 -11   0  14      605.98      621.39     58.42 o 
 -10   0  14        0.13        4.41     46.88 o 
  -9   0  14      576.16      640.98     46.85 o 
  -8   0  14       58.08       65.21     44.41 o 
  -7   0  14     1323.11     1315.00     47.44 o 
  -6   0  14      268.49      274.63     33.98 o 
  -5   0  14      145.58      155.85     31.63 o 
  -4   0  14       29.02       42.15     31.78 o 
  -3   0  14      613.56      604.85     43.29 o 
  -2   0  14      281.28      292.72     34.34 o 
  -1   0  14      849.57      815.33     50.20 o 
   0   0  14       72.87       62.65     34.66 o 
   1   0  14     2239.80     2318.52     64.18 o 
   2   0  14      444.16      493.59     47.70 o 
   3   0  14       11.30        1.35     40.94 o 
   4   0  14        4.11       18.09     35.72 o 
   5   0  14      473.85      484.31     47.82 o 
   6   0  14      417.49      374.58     53.02 o 
   7   0  14      233.87      240.11     56.28 o 
 -12   1  14        1.28        0.56     55.98 o 
 -11   1  14      253.83      228.92     53.37 o 
 -10   1  14        0.99        2.29     43.82 o 
  -9   1  14       16.77       13.86     45.41 o 
  -8   1  14     1424.71     1501.37     53.69 o 
  -7   1  14      118.76      133.26     38.62 o 
  -6   1  14      218.40      223.43     39.89 o 
  -5   1  14      289.20      291.78     38.27 o 
  -4   1  14      201.52      196.20     37.74 o 
  -3   1  14      178.02      195.70     38.92 o 
  -2   1  14       85.89       77.39     36.92 o 
  -1   1  14     3257.10     3302.79     66.91 o 
   0   1  14       78.37       86.68     39.62 o 
   1   1  14     1217.43     1204.01     49.90 o 
   2   1  14      529.26      525.11     47.11 o 
   3   1  14      123.89      125.15     39.45 o 
   4   1  14      488.15      467.33     48.99 o 
   5   1  14        4.62       11.75     42.88 o 
   6   1  14       42.40       34.60     54.93 o 
   7   1  14       12.10        8.75     57.07 o 
 -12   2  14       32.18       42.24     60.42 o 
 -11   2  14      270.12      286.73     48.35 o 
 -10   2  14       21.26       29.87     43.06 o 
  -9   2  14      413.17      406.53     47.14 o 
  -8   2  14        0.21       -9.43     40.00 o 
  -7   2  14       45.28       54.60     45.76 o 
  -6   2  14       16.86       23.29     35.42 o 
  -5   2  14       29.45       32.19     33.31 o 
  -4   2  14      128.05      132.70     34.75 o 
  -3   2  14       83.56       99.86     35.22 o 
  -2   2  14      170.70      188.13     43.62 o 
  -1   2  14      506.47      499.91     42.00 o 
   0   2  14      526.88      562.67     37.95 o 
   1   2  14      543.18      570.16     45.58 o 
   2   2  14      780.57      785.90     50.90 o 
   3   2  14      671.24      663.95     48.38 o 
   4   2  14        2.85        6.23     44.50 o 
   5   2  14        0.00       11.60     47.20 o 
   6   2  14      820.67      873.28     62.00 o 
   7   2  14       47.75       26.26     61.06 o 
 -11   3  14       99.42       91.20     47.41 o 
 -10   3  14        4.63        8.43     45.82 o 
  -9   3  14      857.89      854.48     47.88 o 
  -8   3  14      377.81      413.14     43.29 o 
  -7   3  14      456.86      482.08     43.71 o 
  -6   3  14       55.36       60.15     37.16 o 
  -5   3  14     1752.80     1785.54     53.87 o 
  -4   3  14       52.92       62.41     35.36 o 
  -3   3  14      352.15      358.69     41.03 o 
  -2   3  14     1306.05     1330.27     51.11 o 
  -1   3  14      816.07      851.49     47.26 o 
   0   3  14        3.11        2.82     34.39 o 
   1   3  14       92.27      122.13     43.76 o 
   2   3  14       31.25       30.52     43.41 o 
   3   3  14       76.75       71.26     44.67 o 
   4   3  14      389.46      418.61     52.81 o 
   5   3  14      811.26      828.87     62.86 o 
   6   3  14       20.75       25.55     59.18 o 
   7   3  14      171.41      154.55     79.13 o 
 -11   4  14      253.17      245.11     59.01 o 
 -10   4  14       68.40       57.27     43.79 o 
  -9   4  14       86.21       84.94     44.00 o 
  -8   4  14      356.15      347.56     46.29 o 
  -7   4  14        8.24        2.09     33.87 o 
  -6   4  14       15.50        4.44     38.36 o 
  -5   4  14      461.15      488.95     48.14 o 
  -4   4  14      827.18      757.47     45.76 o 
  -3   4  14      431.97      429.97     43.38 o 
  -2   4  14        2.17       13.13     31.90 o 
  -1   4  14      284.43      248.04     43.24 o 
   0   4  14        0.69        9.93     36.74 o 
   1   4  14      123.21      131.59     44.59 o 
   2   4  14      964.47      976.55     54.93 o 
   3   4  14        8.09        3.70     45.20 o 
   4   4  14       96.61       63.27     53.22 o 
   5   4  14      398.85      410.59     62.24 o 
   6   4  14      433.16      395.34     67.64 o 
 -10   5  14       98.64       81.68     49.73 o 
  -9   5  14        3.09        9.22     42.06 o 
  -8   5  14        0.40       -6.02     40.18 o 
  -7   5  14        0.85       -5.08     41.59 o 
  -6   5  14       53.23       50.02     40.62 o 
  -5   5  14       13.37        4.23     39.56 o 
  -4   5  14        6.20       11.19     42.82 o 
  -3   5  14      196.68      174.12     49.46 o 
  -2   5  14       84.64       96.13     45.20 o 
  -1   5  14       32.86       41.97     42.62 o 
   0   5  14       27.45       10.60     39.97 o 
   1   5  14        0.95       -1.56     40.53 o 
   2   5  14        1.51        1.15     41.06 o 
   3   5  14      138.76      137.43     52.13 o 
   4   5  14        0.58        8.34     55.89 o 
   5   5  14      279.33      228.78     57.92 o 
  -9   6  14        0.72      -30.63     50.78 o 
  -8   6  14       11.11       10.87     50.40 o 
  -7   6  14       82.26       68.55     42.71 o 
  -6   6  14      263.58      232.68     39.92 o 
  -5   6  14        9.39        8.17     43.50 o 
  -4   6  14      898.83      922.10     50.20 o 
  -3   6  14      887.12      835.10     46.91 o 
  -2   6  14       35.21       19.44     44.59 o 
  -1   6  14      109.37      108.88     40.18 o 
   0   6  14      165.67      170.53     44.26 o 
   1   6  14      217.74      177.29     45.29 o 
   2   6  14        6.25        6.23     42.35 o 
   3   6  14       82.13       81.62     53.81 o 
   4   6  14      484.20      478.44     54.72 o 
  -7   7  14      113.04      126.50     57.10 o 
  -6   7  14       39.99       29.28     43.09 o 
  -5   7  14       91.54       91.96     47.61 o 
  -4   7  14      382.12      388.79     53.60 o 
  -3   7  14       52.69       61.86     42.85 o 
  -2   7  14      249.91      257.41     46.79 o 
  -1   7  14       60.96       42.79     50.46 o 
   0   7  14        3.16        8.14     46.97 o 
   1   7  14        2.31       23.61     47.73 o 
   2   7  14        0.24        4.73     50.67 o 
  -3   8  14       13.46       26.73     45.85 o 
  -2   8  14       66.86       93.78     46.26 o 
 -11   1  15       32.96       21.62     48.96 o 
 -10   1  15       17.80        8.34     46.70 o 
  -9   1  15      103.35      102.01     39.74 o 
  -8   1  15       20.01       33.10     44.65 o 
  -7   1  15        6.74        8.49     35.98 o 
  -6   1  15       78.66       82.48     37.30 o 
  -5   1  15       47.50       38.24     41.38 o 
  -4   1  15       93.18       99.81     39.36 o 
  -3   1  15      146.87      150.27     38.48 o 
  -2   1  15      442.73      410.91     40.71 o 
  -1   1  15      446.09      444.95     39.33 o 
   0   1  15      808.09      820.79     45.44 o 
   1   1  15      346.28      352.55     42.00 o 
   2   1  15      123.37      124.04     40.00 o 
   3   1  15       45.44        8.93     44.56 o 
   4   1  15      239.86      275.39     46.64 o 
   5   1  15      222.34      180.58     52.78 o 
   6   1  15        5.94        9.49     57.27 o 
 -11   2  15       38.86       20.59     52.81 o 
 -10   2  15       12.03       12.31     48.49 o 
  -9   2  15        0.01       -2.38     40.59 o 
  -8   2  15      802.16      898.36     48.43 o 
  -7   2  15      349.38      373.14     48.17 o 
  -6   2  15        3.56        2.88     38.18 o 
  -5   2  15      945.69     1012.44     46.82 o 
  -4   2  15     1029.02      990.21     47.52 o 
  -3   2  15      344.10      376.90     37.80 o 
  -2   2  15     1227.82     1250.65     49.32 o 
  -1   2  15      301.73      300.62     35.48 o 
   0   2  15       91.76      101.07     38.74 o 
   1   2  15      119.93      128.74     38.12 o 
   2   2  15      371.32      431.15     45.32 o 
   3   2  15      184.14      190.77     46.23 o 
   4   2  15      829.32      837.30     55.98 o 
   5   2  15      158.89      157.93     55.51 o 
   6   2  15       88.67       58.33     56.22 o 
 -11   3  15        6.36        7.96     48.20 o 
 -10   3  15      271.92      292.04     50.20 o 
  -9   3  15      107.72       81.68     45.64 o 
  -8   3  15      411.57      413.76     48.58 o 
  -7   3  15      352.54      319.98     45.64 o 
  -6   3  15        3.07        4.46     35.98 o 
  -5   3  15       14.26       16.54     35.63 o 
  -4   3  15      314.12      301.30     37.39 o 
  -3   3  15      723.80      750.39     46.26 o 
  -2   3  15      218.45      271.95     39.65 o 
  -1   3  15      825.54      844.61     44.26 o 
   0   3  15      855.31      957.02     49.81 o 
   1   3  15       27.71       35.25     41.97 o 
   2   3  15      108.86      123.45     44.32 o 
   3   3  15       36.82       22.70     46.52 o 
   4   3  15       48.63       38.95     48.08 o 
   5   3  15       89.28       66.94     53.05 o 
   6   3  15       39.80       10.02     55.75 o 
 -10   4  15       82.48       75.16     53.13 o 
  -9   4  15      151.76      155.70     50.81 o 
  -8   4  15      274.32      271.45     44.85 o 
  -7   4  15       38.93       35.28     43.59 o 
  -6   4  15       28.39       21.24     39.12 o 
  -5   4  15       24.97       23.53     44.79 o 
  -4   4  15      810.85      857.98     49.96 o 
  -3   4  15      842.27      839.91     46.47 o 
  -2   4  15      122.78      147.39     36.89 o 
  -1   4  15      287.12      313.92     43.59 o 
   0   4  15       76.28       70.17     39.59 o 
   1   4  15      412.07      431.15     48.90 o 
   2   4  15      242.62      226.10     48.14 o 
   3   4  15        1.83        9.34     46.17 o 
   4   4  15       71.53       69.76     49.90 o 
   5   4  15       38.81       27.49     59.24 o 
  -9   5  15        0.56       -2.73     41.83 o 
  -8   5  15       65.18       78.42     44.79 o 
  -7   5  15        3.56        1.70     46.85 o 
  -6   5  15       56.47       59.18     43.32 o 
  -5   5  15      578.87      568.37     42.79 o 
  -4   5  15      303.00      317.19     46.88 o 
  -3   5  15      302.62      266.78     46.26 o 
  -2   5  15      154.55      154.58     40.77 o 
  -1   5  15       58.24       57.30     41.03 o 
   0   5  15       64.05       73.69     41.21 o 
   1   5  15       36.90       11.48     46.94 o 
   2   5  15      152.04      110.41     44.79 o 
   3   5  15      137.53      125.56     54.22 o 
   4   5  15        0.84        7.84     57.27 o 
  -8   6  15       51.58       52.66     46.97 o 
  -7   6  15      187.08      147.89     50.78 o 
  -6   6  15      109.30      119.92     45.23 o 
  -5   6  15        0.44      -22.44     51.25 o 
  -4   6  15       80.18       77.69     53.66 o 
  -3   6  15       22.70       14.77     45.06 o 
  -2   6  15      146.79      167.65     40.24 o 
  -1   6  15       36.21       48.93     45.44 o 
   0   6  15      345.76      343.00     49.99 o 
   1   6  15      252.45      257.77     48.08 o 
   2   6  15       44.50       22.06     53.81 o 
   3   6  15       40.40       14.27     57.04 o 
  -6   7  15      420.25      397.11     51.78 o 
  -5   7  15       12.18        3.76     50.20 o 
  -4   7  15       42.08       54.81     49.55 o 
  -3   7  15      217.39      230.95     56.07 o 
  -2   7  15        0.82       18.68     55.01 o 
  -1   7  15       23.32       10.54     46.88 o 
   0   7  15      247.49      283.06     53.49 o 
   1   7  15      379.18      340.48     49.61 o 
 -11   0  16      119.35       75.10     48.90 o 
 -10   0  16      134.35      143.98     41.00 o 
  -9   0  16      397.00      399.48     43.18 o 
  -8   0  16      239.90      231.36     40.68 o 
  -7   0  16      335.47      373.14     39.15 o 
  -6   0  16      137.03      137.22     44.88 o 
  -5   0  16     1261.50     1260.93     47.14 o 
  -4   0  16      292.43      337.89     45.44 o 
  -3   0  16      774.94      789.95     46.00 o 
  -2   0  16     3691.68     3382.83     70.26 o 
  -1   0  16       13.29       24.41     34.28 o 
   0   0  16        8.16        9.34     42.09 o 
   1   0  16        2.38      -14.16     43.44 o 
   2   0  16      944.71      931.94     49.14 o 
   3   0  16      273.36      305.00     40.00 o 
   4   0  16     2626.23     2736.65     74.69 o 
   5   0  16      997.06     1127.87     61.01 o 
   6   0  16       14.73       23.23     66.20 o 
 -11   1  16      140.62      161.54     52.40 o 
 -10   1  16        0.01       11.54     49.46 o 
  -9   1  16        6.50       10.43     35.48 o 
  -8   1  16      245.38      253.68     42.06 o 
  -7   1  16       61.37       67.29     38.92 o 
  -6   1  16        9.07       10.16     37.65 o 
  -5   1  16       69.00       55.89     38.83 o 
  -4   1  16     1802.75     1762.33     57.25 o 
  -3   1  16      554.31      567.55     43.73 o 
  -2   1  16      556.30      551.81     42.79 o 
  -1   1  16      436.81      449.59     43.32 o 
   0   1  16        2.96        9.63     38.98 o 
   1   1  16      495.87      499.91     43.32 o 
   2   1  16       23.26       14.42     42.41 o 
   3   1  16       42.46       32.28     44.09 o 
   4   1  16        0.47       -2.53     48.02 o 
   5   1  16      474.57      432.09     59.65 o 
   6   1  16        0.18        6.99     59.95 o 
 -11   2  16       30.28       30.19     48.43 o 
 -10   2  16       81.92       65.94     50.11 o 
  -9   2  16      249.63      249.42     47.35 o 
  -8   2  16       81.99       85.47     37.57 o 
  -7   2  16      252.10      294.66     40.68 o 
  -6   2  16       88.05       86.91     44.20 o 
  -5   2  16      302.96      286.76     41.36 o 
  -4   2  16       25.95       33.89     39.50 o 
  -3   2  16       30.28       50.37     45.06 o 
  -2   2  16        7.68       11.81     36.54 o 
  -1   2  16       76.97       81.80     42.85 o 
   0   2  16       89.58      122.86     40.42 o 
   1   2  16        5.57       12.92     39.42 o 
   2   2  16      113.27      128.88     43.09 o 
   3   2  16       43.11       61.15     43.09 o 
   4   2  16        7.53       -6.46     50.61 o 
   5   2  16        7.79       11.07     58.39 o 
 -10   3  16      334.37      315.54     56.19 o 
  -9   3  16       24.78       13.80     48.08 o 
  -8   3  16      301.22      331.02     53.87 o 
  -7   3  16       44.18       53.28     44.88 o 
  -6   3  16       28.26       30.19     37.42 o 
  -5   3  16     1248.72     1248.71     53.75 o 
  -4   3  16        3.22       -5.02     41.38 o 
  -3   3  16      462.28      434.79     44.82 o 
  -2   3  16        7.25        5.43     40.44 o 
  -1   3  16       50.91       69.96     39.27 o 
   0   3  16        8.83        0.59     45.11 o 
   1   3  16       55.44       50.43     46.88 o 
   2   3  16      237.77      224.99     46.17 o 
   3   3  16       27.63       26.46     50.67 o 
   4   3  16       51.38       31.63     52.40 o 
   5   3  16       35.81       44.67     56.07 o 
  -9   4  16        0.89       11.66     49.70 o 
  -8   4  16        0.15       -3.99     43.38 o 
  -7   4  16       90.46       96.49     46.79 o 
  -6   4  16       27.45       15.80     43.68 o 
  -5   4  16      167.45      138.69     48.99 o 
  -4   4  16       51.16       65.50     42.44 o 
  -3   4  16        5.86       12.84     41.68 o 
  -2   4  16       16.39        4.11     45.00 o 
  -1   4  16      536.79      572.40     48.23 o 
   0   4  16       11.00        0.68     44.94 o 
   1   4  16      109.66      108.03     46.47 o 
   2   4  16      566.74      551.69     50.64 o 
   3   4  16        7.25       -8.11     53.13 o 
   4   4  16       88.40       33.01     54.22 o 
  -8   5  16        0.55        2.94     52.49 o 
  -7   5  16      153.16      127.15     51.61 o 
  -6   5  16       18.74       23.14     48.52 o 
  -5   5  16       78.64       70.17     42.35 o 
  -4   5  16      262.39      249.87     48.82 o 
  -3   5  16      602.49      601.62     50.11 o 
  -2   5  16       19.48       21.38     43.68 o 
  -1   5  16       91.43      114.93     41.56 o 
   0   5  16      602.50      606.61     50.28 o 
   1   5  16        5.12        8.43     44.26 o 
   2   5  16       37.21       33.54     51.96 o 
   3   5  16      112.60      120.25     53.19 o 
  -7   6  16        4.47        5.46     49.58 o 
  -6   6  16      110.89      111.32     50.96 o 
  -5   6  16       92.77      115.25     56.48 o 
  -4   6  16        1.42       -4.02     49.23 o 
  -3   6  16      104.79       82.92     47.61 o 
  -2   6  16       98.31       97.81     44.26 o 
  -1   6  16      167.29      180.96     47.93 o 
   0   6  16       25.67       14.92     46.79 o 
   1   6  16      169.41      146.09     48.82 o 
   2   6  16        0.64       18.27     50.81 o 
  -4   7  16        4.91       46.29     62.50 o 
  -3   7  16       16.47       24.61     50.90 o 
  -2   7  16       13.74       33.31     50.26 o 
  -1   7  16       46.39       42.85     60.12 o 
 -10   1  17       14.40        7.40     47.38 o 
  -9   1  17      704.69      707.62     53.63 o 
  -8   1  17      449.37      486.22     45.79 o 
  -7   1  17       71.33       77.51     42.71 o 
  -6   1  17       46.66       40.97     37.80 o 
  -5   1  17      921.74      998.14     50.46 o 
  -4   1  17     1454.63     1448.41     55.22 o 
  -3   1  17        1.40       14.42     39.92 o 
  -2   1  17      481.73      493.71     46.94 o 
  -1   1  17     1403.44     1401.94     52.81 o 
   0   1  17        1.05      -10.37     44.15 o 
   1   1  17      365.71      393.08     47.61 o 
   2   1  17      235.42      230.74     48.90 o 
   3   1  17      121.15      116.28     48.96 o 
   4   1  17        2.77        8.46     57.16 o 
   5   1  17      366.88      407.15     66.06 o 
 -10   2  17       43.88       50.67     49.64 o 
  -9   2  17       67.35       54.37     46.67 o 
  -8   2  17     1042.24     1064.75     49.81 o 
  -7   2  17       75.55       63.24     38.07 o 
  -6   2  17      557.61      552.51     43.79 o 
  -5   2  17        3.71       13.16     45.47 o 
  -4   2  17      400.89      386.06     41.18 o 
  -3   2  17      140.74      148.36     40.77 o 
  -2   2  17       85.57       64.18     40.03 o 
  -1   2  17      563.43      559.77     51.52 o 
   0   2  17      274.68      277.53     47.58 o 
   1   2  17       75.09       79.98     40.65 o 
   2   2  17      163.35      150.59     48.43 o 
   3   2  17      153.75      127.03     53.05 o 
   4   2  17       28.80        7.43     52.49 o 
   5   2  17      162.20      154.52     55.22 o 
 -10   3  17       16.00       17.04     58.83 o 
  -9   3  17        0.16       18.09     51.31 o 
  -8   3  17      140.44      118.49     46.00 o 
  -7   3  17       22.00       13.31     41.27 o 
  -6   3  17      264.94      293.63     49.37 o 
  -5   3  17        2.08       14.54     37.51 o 
  -4   3  17      448.89      493.86     43.32 o 
  -3   3  17       38.25       17.12     36.98 o 
  -2   3  17      214.57      211.98     46.23 o 
  -1   3  17       13.22       14.95     41.56 o 
   0   3  17      999.63     1009.80     55.89 o 
   1   3  17      136.82      111.99     47.73 o 
   2   3  17       43.43       37.07     47.58 o 
   3   3  17        1.65       -1.26     49.58 o 
   4   3  17       23.77       14.30     56.39 o 
  -9   4  17       95.40       75.78     49.90 o 
  -8   4  17       59.43       45.14     42.24 o 
  -7   4  17      243.37      237.53     50.72 o 
  -6   4  17      141.08      127.86     43.09 o 
  -5   4  17       11.31       11.31     39.56 o 
  -4   4  17      170.41      193.97     42.50 o 
  -3   4  17       38.65       12.28     44.26 o 
  -2   4  17       11.52       16.18     40.83 o 
  -1   4  17        4.18        7.23     41.03 o 
   0   4  17      335.04      360.01     43.03 o 
   1   4  17      433.29      464.37     48.29 o 
   2   4  17        0.67        0.97     53.54 o 
   3   4  17      440.91      442.95     61.21 o 
  -8   5  17      320.12      356.10     59.07 o 
  -7   5  17      135.50      142.25     57.51 o 
  -6   5  17        5.47        7.67     55.45 o 
  -5   5  17      221.21      239.32     48.29 o 
  -4   5  17       97.30       66.91     48.67 o 
  -3   5  17      288.32      256.62     53.07 o 
  -2   5  17       48.32       26.49     48.61 o 
  -1   5  17       86.80       70.79     42.91 o 
   0   5  17      325.48      355.34     45.41 o 
   1   5  17      475.81      490.07     54.87 o 
   2   5  17      646.76      642.12     63.56 o 
  -6   6  17      114.81      101.19     54.13 o 
  -5   6  17      207.50      208.80     55.42 o 
  -4   6  17      132.69      118.02     55.37 o 
  -3   6  17      355.50      410.44     60.68 o 
  -2   6  17       18.60       29.02     45.73 o 
  -1   6  17      171.43      182.96     44.85 o 
   0   6  17       56.02       57.89     52.37 o 
 -10   0  18      168.22      154.79     47.79 o 
  -9   0  18      425.37      406.48     45.85 o 
  -8   0  18     2279.98     2348.62     63.59 o 
  -7   0  18      670.28      705.01     40.21 o 
  -6   0  18      358.64      350.23     47.17 o 
  -5   0  18      828.31      859.39     47.17 o 
  -4   0  18      291.08      310.64     48.08 o 
  -3   0  18        3.94        9.13     37.77 o 
  -2   0  18       17.86       26.26     43.62 o 
  -1   0  18     1492.21     1570.56     60.01 o 
   0   0  18      158.21      187.48     50.05 o 
   1   0  18     1660.96     1652.42     56.42 o 
   2   0  18      247.08      283.11     56.31 o 
   3   0  18       94.12       63.33     57.13 o 
   4   0  18      683.91      697.02     65.88 o 
 -10   1  18        3.74       13.04     49.73 o 
  -9   1  18      101.72       75.46     50.96 o 
  -8   1  18       51.77       48.43     45.03 o 
  -7   1  18        6.49        3.52     37.51 o 
  -6   1  18        1.05       -1.09     42.03 o 
  -5   1  18       18.60        2.06     40.97 o 
  -4   1  18      238.67      265.78     39.48 o 
  -3   1  18       55.54       80.57     43.53 o 
  -2   1  18       88.42      108.21     43.24 o 
  -1   1  18      311.96      321.53     44.62 o 
   0   1  18       23.45       25.58     50.34 o 
   1   1  18      207.71      195.73     45.17 o 
   2   1  18       24.00       18.30     47.32 o 
   3   1  18      111.33      106.21     56.54 o 
   4   1  18        0.01        1.41     49.61 o 
  -9   2  18        0.73       15.45     43.00 o 
  -8   2  18      229.94      174.06     44.53 o 
  -7   2  18       39.55       33.60     42.62 o 
  -6   2  18        1.19       -6.70     39.50 o 
  -5   2  18        9.35        8.19     44.70 o 
  -4   2  18       24.75       20.21     35.10 o 
  -3   2  18      298.66      301.09     41.36 o 
  -2   2  18      106.83       92.73     38.39 o 
  -1   2  18        4.38        5.70     41.65 o 
   0   2  18      625.66      612.52     51.25 o 
   1   2  18      107.78      113.20     52.28 o 
   2   2  18       27.34       16.60     45.56 o 
   3   2  18      332.95      335.31     53.46 o 
   4   2  18       91.33       41.47     58.16 o 
  -9   3  18        2.55       -4.46     49.58 o 
  -8   3  18        6.67       17.92     42.50 o 
  -7   3  18      115.58      125.18     43.94 o 
  -6   3  18        6.03       -3.03     38.57 o 
  -5   3  18      826.40      800.53     47.64 o 
  -4   3  18       15.56       -1.38     46.55 o 
  -3   3  18       93.59      105.33     46.94 o 
  -2   3  18        1.14      -11.84     42.50 o 
  -1   3  18      167.80      158.81     46.35 o 
   0   3  18      218.79      209.71     49.37 o 
   1   3  18       13.90       10.87     43.59 o 
   2   3  18      519.84      505.16     57.10 o 
   3   3  18       16.54       13.45     59.83 o 
  -8   4  18       60.45       17.33     47.29 o 
  -7   4  18      334.75      298.95     46.41 o 
  -6   4  18       77.00       77.45     46.73 o 
  -5   4  18     1221.01     1201.19     51.72 o 
  -4   4  18      142.70      155.58     45.09 o 
  -3   4  18        1.41       11.01     40.71 o 
  -2   4  18        1.18       12.39     45.70 o 
  -1   4  18      302.75      303.44     46.91 o 
   0   4  18      181.16      128.30     45.20 o 
   1   4  18        3.68       -3.99     50.05 o 
   2   4  18      119.43      119.34     56.78 o 
  -6   5  18      372.09      372.46     54.13 o 
  -5   5  18      137.36      145.21     52.90 o 
  -4   5  18      234.73      249.63     50.87 o 
  -3   5  18      868.88      872.02     53.40 o 
  -2   5  18        2.48       13.75     47.17 o 
  -1   5  18      119.35      101.19     45.41 o 
   0   5  18      193.91      232.39     51.31 o 
   1   5  18       15.42       23.82     57.30 o 
  -9   1  19      194.38      153.17     54.16 o 
  -8   1  19      239.86      216.91     46.52 o 
  -7   1  19       75.86       87.00     39.39 o 
  -6   1  19        6.62        4.91     39.33 o 
  -5   1  19       67.06       41.83     38.62 o 
  -4   1  19       38.49       52.49     36.24 o 
  -3   1  19        2.68        0.09     45.47 o 
  -2   1  19       27.28       18.27     41.33 o 
  -1   1  19        4.96      -10.90     41.80 o 
   0   1  19       10.97       -3.50     46.97 o 
   1   1  19       10.77       18.18     55.69 o 
   2   1  19       46.76       32.66     56.95 o 
   3   1  19        7.77       22.23     54.81 o 
  -9   2  19        4.23      -19.97     40.12 o 
  -8   2  19      404.67      383.04     47.17 o 
  -7   2  19      452.71      470.01     49.46 o 
  -6   2  19        0.41       -6.37     41.09 o 
  -5   2  19      353.33      365.88     42.79 o 
  -4   2  19       19.27       18.77     43.41 o 
  -3   2  19       25.23       22.06     42.82 o 
  -2   2  19      129.53      110.56     39.77 o 
  -1   2  19     1387.70     1446.18     57.01 o 
   0   2  19      308.45      325.26     49.79 o 
   1   2  19       21.39       47.14     53.78 o 
   2   2  19      629.13      750.21     60.74 o 
  -8   3  19        0.00      -15.51     47.82 o 
  -7   3  19       89.63       89.03     43.53 o 
  -6   3  19      223.33      221.17     48.08 o 
  -5   3  19      143.06      136.93     44.23 o 
  -4   3  19        1.35       -3.50     45.11 o 
  -3   3  19      198.04      182.10     49.67 o 
  -2   3  19      114.43      122.45     51.22 o 
  -1   3  19       60.77       67.73     50.72 o 
   0   3  19      175.98      174.53     51.96 o 
   1   3  19       22.39       18.24     55.84 o 
   2   3  19       42.71        8.96     62.83 o 
  -7   4  19       20.27       50.87     53.63 o 
  -6   4  19       14.77       25.55     55.57 o 
  -5   4  19       12.27       13.13     51.81 o 
  -4   4  19      147.59      152.38     45.97 o 
  -3   4  19       41.05       23.44     53.87 o 
  -2   4  19      237.05      245.52     50.72 o 
  -1   4  19      205.92      169.33     48.55 o 
   0   4  19       12.08       11.51     53.05 o 
  -4   5  19       24.74       34.13     55.19 o 
  -3   5  19       12.44       19.27     53.19 o 
  -2   5  19       20.90       46.38     51.78 o 
  -8   0  20        4.14        7.58     52.13 o 
  -7   0  20        0.01       -7.70     39.97 o 
  -6   0  20       63.55       82.15     48.11 o 
  -5   0  20       21.15      -20.82     47.08 o 
  -4   0  20      373.58      336.78     35.89 o 
  -3   0  20       14.36        9.75     40.89 o 
  -2   0  20      416.80      380.25     53.19 o 
  -1   0  20       82.98       84.03     38.15 o 
   0   0  20       51.45       26.70     52.43 o 
   1   0  20      394.49      353.87     58.07 o 
  -8   1  20      170.39      160.13     44.38 o 
  -7   1  20       99.48      106.74     42.15 o 
  -6   1  20       79.58       82.39     48.08 o 
  -5   1  20      691.43      701.40     45.26 o 
  -4   1  20      358.91      356.72     46.20 o 
  -3   1  20      104.02       96.60     45.35 o 
  -2   1  20       14.65        2.70     51.08 o 
  -1   1  20        2.00        6.20     48.55 o 
   0   1  20       15.37       10.13     56.25 o 
   1   1  20      184.60      174.91     61.53 o 
  -7   2  20       11.24       25.29     49.14 o 
  -6   2  20        2.75        2.11     39.12 o 
  -5   2  20       17.21        6.61     43.62 o 
  -4   2  20       12.97       26.99     49.64 o 
  -3   2  20        1.51       12.75     43.09 o 
  -2   2  20      125.08      107.91     46.38 o 
  -1   2  20      281.86      198.26     59.39 o 
   0   2  20       86.86       78.16     50.26 o 
   1   2  20      246.82      208.54     54.81 o 
  -6   3  20        9.23       21.35     55.34 o 
  -5   3  20        0.24        4.46     46.88 o 
  -4   3  20      377.58      360.74     51.46 o 
  -3   3  20      182.41      190.62     46.58 o 
  -2   3  20       84.11       72.02     53.54 o 
  -1   3  20      330.61      432.26     59.04 o 
   0   3  20        7.00       21.15     51.19 o 
  -5   4  20        5.46       10.40     56.78 o 
  -4   4  20        1.21      -18.89     50.55 o 
  -3   4  20      261.59      217.85     55.60 o 
  -2   4  20       18.92       13.51     46.76 o 
  -6   1  21       74.81       63.33     43.79 o 
  -5   1  21       46.69       25.96     48.55 o 
  -4   1  21      156.22      132.58     45.26 o 
  -3   1  21        0.01      -10.99     52.25 o 
  -2   1  21      122.46      105.06     58.54 o 
  -1   1  21      186.31      201.49     47.26 o 
  -5   2  21       61.16       74.16     45.17 o 
  -4   2  21      856.93      849.87     56.95 o 
  -3   2  21        9.01        3.94     49.46 o 
  -2   2  21      297.67      292.28     53.84 o 
  -1   2  21      536.04      536.97     62.12 o 
                                                 
